# Supplementary material for: Identification of immune and major depressive disorder-related diagnostic markers for early nonalcoholic fatty liver disease by WGCNA and machine learning
Source: Front Bioinform. 2025 Jun 26;5:1594971. doi: 10.3389/fbinf.2025.1594971 (PMC12271764; doi:10.3389/fbinf.2025.1594971)
Supplement: Supplementary file 1 [file Table1.xlsx]

## Sheet: GSE48452
!Series_title	Human liver biopsy of different phases from control to NASH
!Series_geo_accession	GSE48452
!Series_status	Public on Aug 08 2013
!Series_submission_date	Jul 01 2013
!Series_last_update_date	Nov 08 2016
!Series_pubmed_id	23931760
!Series_summary	Non-alcoholic fatty liver disease (NAFLD) is the most common chronic liver disorder in industrialized countries. Liver samples from morbidly obese patients (N=45) with all stages of NAFLD and controls (N=18) were analysed by array-based DNA methylation and mRNA expression profiling. NAFLD-specific expression and methylation differences were seen for nine genes coding for key enzymes in intermedia…
!Series_overall_design	73 samples of human liver grouped into C (control=14), H (healthy obese=27), S (steatosis=14) and N (nash=18).
!Series_type	Expression profiling by array
!Series_contributor	Hampe,,Jochen
!Series_contributor	Teufel,,Andreas
!Series_contributor	Itzel,,Timo
!Series_sample_id	GSM1178970 GSM1178971 GSM1178972 GSM1178973 GSM1178974 GSM1178975 GSM1178976 GSM1178977 GSM1178978 GSM1178979 GSM1178980 GSM1178981 GSM1178982 GSM1178983 GSM1178984 GSM1178985 GSM1178986 GSM1178987 GSM1178988 GSM1178989 GSM1178990 GSM1178991 GSM1178992 GSM1178993 GSM1178994 GSM1178995 GSM1178996 GSM1178997 GSM1178998 GSM1178999 GSM1179000 GSM1179001 GSM1179002 GSM1179003 GSM1179004 GSM1179005 GSM…
!Series_contact_name	Timo,,Itzel
!Series_contact_email	Timo.Itzel@klinik.uni-regensburg.de
!Series_contact_institute	Universitätsklinikum Regensburg
!Series_contact_address	Franz-Josef-Strauß-Allee 11
!Series_contact_city	Regensburg
!Series_contact_zip/postal_code	93042
!Series_contact_country	Germany
!Series_supplementary_file	ftp://ftp.ncbi.nlm.nih.gov/geo/series/GSE48nnn/GSE48452/suppl/GSE48452_RAW.tar
!Series_platform_id	GPL11532
!Series_platform_taxid	9606
!Series_sample_taxid	9606
!Series_relation	BioProject: https://www.ncbi.nlm.nih.gov/bioproject/PRJNA210194
!Sample_title	liver, C, A1359-01	liver, C, A1359-02	liver, C, A1359-03	liver, C, A1359-04	liver, C, A1359-05	liver, N, A1359-06	liver, H, A1359-07	liver, C, A1359-08	liver, C, A1359-09	liver, C, A1359-10	liver, N, A1359-11	liver, H, A1359-12	liver, H, A1359-13	liver, H, A1359-14	liver, H, A1359-15	liver, H, A1359-16	liver, S, A1359-17	liver, N, A1359-18	liver, S, A1359-19	liver, S, A1359-20	liver, H, A1359-22	liver, H, A1359-23	liver, H, A1359-24	liver, S, A1649-01	liver, H, A1359-25	liver, N, A1359-26	liver, N, A1359-27	liver, H, A1359-28	liver, C, A1359-29	liver, S, A1359-30	liver, H, A1359-31	liver, N, A1359-32	liver, N, A1359-33	liver, N, A1359-34	liver, N, A1359-35	liver, H, A1359-36	liver, N, A1359-37	liver, H, A1359-38	liver, N, A1359-39	liver, C, A1649-02	liver, C, A1359-40	liver, S, A1649-03	liver, H, A1359-41	liver, H, A1359-42	liver, H, A1359-43	liver, N, A1359-44	liver, H, A1359-45	liver, N, A1359-46	liver, C, A1359-49
!Sample_geo_accession	GSM1178970	GSM1178971	GSM1178972	GSM1178973	GSM1178974	GSM1178975	GSM1178976	GSM1178977	GSM1178978	GSM1178979	GSM1178980	GSM1178981	GSM1178982	GSM1178983	GSM1178984	GSM1178985	GSM1178986	GSM1178987	GSM1178988	GSM1178989	GSM1178990	GSM1178991	GSM1178992	GSM1178993	GSM1178994	GSM1178995	GSM1178996	GSM1178997	GSM1178998	GSM1178999	GSM1179000	GSM1179001	GSM1179002	GSM1179003	GSM1179004	GSM1179005	GSM1179006	GSM1179007	GSM1179008	GSM1179009	GSM1179010	GSM1179011	GSM1179012	GSM1179013	GSM1179014	GSM1179015	GSM1179016	GSM1179017	GSM1179018
!Sample_status	Public on Aug 08 2013	Public on Aug 08 2013	Public on Aug 08 2013	Public on Aug 08 2013	Public on Aug 08 2013	Public on Aug 08 2013	Public on Aug 08 2013	Public on Aug 08 2013	Public on Aug 08 2013	Public on Aug 08 2013	Public on Aug 08 2013	Public on Aug 08 2013	Public on Aug 08 2013	Public on Aug 08 2013	Public on Aug 08 2013	Public on Aug 08 2013	Public on Aug 08 2013	Public on Aug 08 2013	Public on Aug 08 2013	Public on Aug 08 2013	Public on Aug 08 2013	Public on Aug 08 2013	Public on Aug 08 2013	Public on Aug 08 2013	Public on Aug 08 2013	Public on Aug 08 2013	Public on Aug 08 2013	Public on Aug 08 2013	Public on Aug 08 2013	Public on Aug 08 2013	Public on Aug 08 2013	Public on Aug 08 2013	Public on Aug 08 2013	Public on Aug 08 2013	Public on Aug 08 2013	Public on Aug 08 2013	Public on Aug 08 2013	Public on Aug 08 2013	Public on Aug 08 2013	Public on Aug 08 2013	Public on Aug 08 2013	Public on Aug 08 2013	Public on Aug 08 2013	Public on Aug 08 2013	Public on Aug 08 2013	Public on Aug 08 2013	Public on Aug 08 2013	Public on Aug 08 2013	Public on Aug 08 2013
!Sample_submission_date	Jul 01 2013	Jul 01 2013	Jul 01 2013	Jul 01 2013	Jul 01 2013	Jul 01 2013	Jul 01 2013	Jul 01 2013	Jul 01 2013	Jul 01 2013	Jul 01 2013	Jul 01 2013	Jul 01 2013	Jul 01 2013	Jul 01 2013	Jul 01 2013	Jul 01 2013	Jul 01 2013	Jul 01 2013	Jul 01 2013	Jul 01 2013	Jul 01 2013	Jul 01 2013	Jul 01 2013	Jul 01 2013	Jul 01 2013	Jul 01 2013	Jul 01 2013	Jul 01 2013	Jul 01 2013	Jul 01 2013	Jul 01 2013	Jul 01 2013	Jul 01 2013	Jul 01 2013	Jul 01 2013	Jul 01 2013	Jul 01 2013	Jul 01 2013	Jul 01 2013	Jul 01 2013	Jul 01 2013	Jul 01 2013	Jul 01 2013	Jul 01 2013	Jul 01 2013	Jul 01 2013	Jul 01 2013	Jul 01 2013
!Sample_last_update_date	Aug 08 2013	Aug 08 2013	Aug 08 2013	Aug 08 2013	Aug 08 2013	Aug 08 2013	Aug 08 2013	Aug 08 2013	Aug 08 2013	Aug 08 2013	Aug 08 2013	Aug 08 2013	Aug 08 2013	Aug 08 2013	Aug 08 2013	Aug 08 2013	Aug 08 2013	Aug 08 2013	Aug 08 2013	Aug 08 2013	Aug 08 2013	Aug 08 2013	Aug 08 2013	Aug 08 2013	Aug 08 2013	Aug 08 2013	Aug 08 2013	Aug 08 2013	Aug 08 2013	Aug 08 2013	Aug 08 2013	Aug 08 2013	Aug 08 2013	Aug 08 2013	Aug 08 2013	Aug 08 2013	Aug 08 2013	Aug 08 2013	Aug 08 2013	Aug 08 2013	Aug 08 2013	Aug 08 2013	Aug 08 2013	Aug 08 2013	Aug 08 2013	Aug 08 2013	Aug 08 2013	Aug 08 2013	Aug 08 2013
!Sample_type	RNA	RNA	RNA	RNA	RNA	RNA	RNA	RNA	RNA	RNA	RNA	RNA	RNA	RNA	RNA	RNA	RNA	RNA	RNA	RNA	RNA	RNA	RNA	RNA	RNA	RNA	RNA	RNA	RNA	RNA	RNA	RNA	RNA	RNA	RNA	RNA	RNA	RNA	RNA	RNA	RNA	RNA	RNA	RNA	RNA	RNA	RNA	RNA	RNA
!Sample_channel_count	1	1	1	1	1	1	1	1	1	1	1	1	1	1	1	1	1	1	1	1	1	1	1	1	1	1	1	1	1	1	1	1	1	1	1	1	1	1	1	1	1	1	1	1	1	1	1	1	1
!Sample_source_name_ch1	Control	Control	Control	Control	Control	Nash	Healthy obese	Control	Control	Control	Nash	Healthy obese	Healthy obese	Healthy obese	Healthy obese, before surgery	Healthy obese	Steatosis, before surgery	Nash, before surgery	Steatosis	Steatosis, before surgery	Healthy obese, before surgery	Healthy obese, before surgery	Healthy obese	Steatosis, before surgery	Healthy obese, before surgery	Nash	Nash	Healthy obese, after surgery	Control	Steatosis, before surgery	Healthy obese, after surgery	Nash	Nash	Nash, before surgery	Nash, before surgery	Healthy obese	Nash	Healthy obese	Nash	Control, after surgery	Control	Steatosis, after surgery	Healthy obese	Healthy obese, after surgery	Healthy obese, after surgery	Nash	Healthy obese	Nash	Control
!Sample_organism_ch1	Homo sapiens	Homo sapiens	Homo sapiens	Homo sapiens	Homo sapiens	Homo sapiens	Homo sapiens	Homo sapiens	Homo sapiens	Homo sapiens	Homo sapiens	Homo sapiens	Homo sapiens	Homo sapiens	Homo sapiens	Homo sapiens	Homo sapiens	Homo sapiens	Homo sapiens	Homo sapiens	Homo sapiens	Homo sapiens	Homo sapiens	Homo sapiens	Homo sapiens	Homo sapiens	Homo sapiens	Homo sapiens	Homo sapiens	Homo sapiens	Homo sapiens	Homo sapiens	Homo sapiens	Homo sapiens	Homo sapiens	Homo sapiens	Homo sapiens	Homo sapiens	Homo sapiens	Homo sapiens	Homo sapiens	Homo sapiens	Homo sapiens	Homo sapiens	Homo sapiens	Homo sapiens	Homo sapiens	Homo sapiens	Homo sapiens
!Sample_characteristics_ch1	tissue type: liver biopsy	tissue type: liver biopsy	tissue type: liver biopsy	tissue type: liver biopsy	tissue type: liver biopsy	tissue type: liver biopsy	tissue type: liver biopsy	tissue type: liver biopsy	tissue type: liver biopsy	tissue type: liver biopsy	tissue type: liver biopsy	tissue type: liver biopsy	tissue type: liver biopsy	tissue type: liver biopsy	tissue type: liver biopsy	tissue type: liver biopsy	tissue type: liver biopsy	tissue type: liver biopsy	tissue type: liver biopsy	tissue type: liver biopsy	tissue type: liver biopsy	tissue type: liver biopsy	tissue type: liver biopsy	tissue type: liver biopsy	tissue type: liver biopsy	tissue type: liver biopsy	tissue type: liver biopsy	tissue type: liver biopsy	tissue type: liver biopsy	tissue type: liver biopsy	tissue type: liver biopsy	tissue type: liver biopsy	tissue type: liver biopsy	tissue type: liver biopsy	tissue type: liver biopsy	tissue type: liver biopsy	tissue type: liver biopsy	tissue type: liver biopsy	tissue type: liver biopsy	tissue type: liver biopsy	tissue type: liver biopsy	tissue type: liver biopsy	tissue type: liver biopsy	tissue type: liver biopsy	tissue type: liver biopsy	tissue type: liver biopsy	tissue type: liver biopsy	tissue type: liver biopsy	tissue type: liver biopsy
!Sample_characteristics_ch1	group: Control	group: Control	group: Control	group: Control	group: Control	group: Nash	group: Healthy obese	group: Control	group: Control	group: Control	group: Nash	group: Healthy obese	group: Healthy obese	group: Healthy obese	group: Healthy obese	group: Healthy obese	group: Steatosis	group: Nash	group: Steatosis	group: Steatosis	group: Healthy obese	group: Healthy obese	group: Healthy obese	group: Steatosis	group: Healthy obese	group: Nash	group: Nash	group: Healthy obese	group: Control	group: Steatosis	group: Healthy obese	group: Nash	group: Nash	group: Nash	group: Nash	group: Healthy obese	group: Nash	group: Healthy obese	group: Nash	group: Control	group: Control	group: Steatosis	group: Healthy obese	group: Healthy obese	group: Healthy obese	group: Nash	group: Healthy obese	group: Nash	group: Control
!Sample_characteristics_ch1	fat: 1	fat: 3	fat: 0	fat: 0	fat: 2	fat: 80	fat: 0	fat: 0	fat: 1	fat: 0	fat: 45	fat: 3	fat: 3	fat: 0	fat: 5	fat: 0	fat: 70	fat: 90	fat: 15	fat: 30	fat: 3	fat: 0	fat: 2	fat: 10	fat: 3	fat: 90	fat: 90	fat: 5	fat: 0	fat: 15	fat: 0	fat: 80	fat: 40	fat: 70	fat: 70	fat: 0	fat: 75	fat: 0	fat: 75	fat: 3	fat: 0	fat: 30	fat: 3	fat: 0	fat: 4	fat: 80	fat: 0	fat: 70	fat: 0
!Sample_characteristics_ch1	inflammation: 0	inflammation: 1	inflammation: 0	inflammation: 0	inflammation: 0	inflammation: 1	inflammation: 0	inflammation: 0	inflammation: 0	inflammation: 0	inflammation: 3	inflammation: 0	inflammation: 0	inflammation: 0	inflammation: 1	inflammation: 0	inflammation: 0	inflammation: 3	inflammation: 0	inflammation: 0	inflammation: 1	inflammation: 0	inflammation: 0	inflammation: 0	inflammation: NA	inflammation: 1	inflammation: 2	inflammation: 0	inflammation: 0	inflammation: 0	inflammation: 0	inflammation: 2	inflammation: 2	inflammation: 2	inflammation: 3	inflammation: 0	inflammation: 1	inflammation: 0	inflammation: 1	inflammation: 0	inflammation: 0	inflammation: 0	inflammation: 0	inflammation: 0	inflammation: 0	inflammation: 1	inflammation: 0	inflammation: 1	inflammation: 0
!Sample_characteristics_ch1	other_id: NA	other_id: NA	other_id: NA	other_id: NA	other_id: NA	other_id: NA	other_id: NA	other_id: NA	other_id: NA	other_id: NA	other_id: NA	other_id: NA	other_id: NA	other_id: NA	other_id: A1359-51.CEL	other_id: NA	other_id: A1359-31.CEL	other_id: A1359-28.CEL	other_id: NA	other_id: A1359-58.CEL	other_id: A1359-42.CEL	other_id: NA	other_id: NA	other_id: A1649-02.CEL	other_id: A1359-50.CEL	other_id: NA	other_id: NA	other_id: A1359-18.CEL	other_id: NA	other_id: A1359-52.CEL	other_id: A1359-17.CEL	other_id: NA	other_id: NA	other_id: A1359-60.CEL	other_id: A1359-53.CEL	other_id: NA	other_id: NA	other_id: NA	other_id: NA	other_id: A1649-01.CEL	other_id: NA	other_id: NA	other_id: NA	other_id: A1359-22.CEL	other_id: NA	other_id: NA	other_id: NA	other_id: NA	other_id: NA
!Sample_characteristics_ch1	bariatric surgery: NA	bariatric surgery: NA	bariatric surgery: NA	bariatric surgery: NA	bariatric surgery: NA	bariatric surgery: NA	bariatric surgery: NA	bariatric surgery: NA	bariatric surgery: NA	bariatric surgery: NA	bariatric surgery: NA	bariatric surgery: NA	bariatric surgery: NA	bariatric surgery: NA	bariatric surgery: before surgery	bariatric surgery: NA	bariatric surgery: before surgery	bariatric surgery: before surgery	bariatric surgery: NA	bariatric surgery: before surgery	bariatric surgery: before surgery	bariatric surgery: before surgery	bariatric surgery: NA	bariatric surgery: before surgery	bariatric surgery: before surgery	bariatric surgery: NA	bariatric surgery: NA	bariatric surgery: after surgery	bariatric surgery: NA	bariatric surgery: before surgery	bariatric surgery: after surgery	bariatric surgery: NA	bariatric surgery: NA	bariatric surgery: before surgery	bariatric surgery: before surgery	bariatric surgery: NA	bariatric surgery: NA	bariatric surgery: NA	bariatric surgery: NA	bariatric surgery: after surgery	bariatric surgery: NA	bariatric surgery: after surgery	bariatric surgery: NA	bariatric surgery: after surgery	bariatric surgery: after surgery	bariatric surgery: NA	bariatric surgery: NA	bariatric surgery: NA	bariatric surgery: NA
!Sample_characteristics_ch1	Sex: male	Sex: female	Sex: male	Sex: male	Sex: male	Sex: male	Sex: female	Sex: male	Sex: female	Sex: female	Sex: female	Sex: female	Sex: female	Sex: female	Sex: female	Sex: female	Sex: female	Sex: female	Sex: female	Sex: female	Sex: female	Sex: female	Sex: female	Sex: female	Sex: female	Sex: female	Sex: female	Sex: female	Sex: female	Sex: female	Sex: female	Sex: male	Sex: female	Sex: female	Sex: female	Sex: female	Sex: female	Sex: female	Sex: male	Sex: female	Sex: female	Sex: male	Sex: female	Sex: female	Sex: female	Sex: female	Sex: female	Sex: female	Sex: female
!Sample_characteristics_ch1	age: 53	age: 51	age: 76.68055556	age: 23	age: 80	age: 49.00555556	age: 44	age: 68	age: 45	age: 44	age: 34.22777778	age: 39	age: 51	age: 43	age: 48	age: 46	age: 46	age: 51	age: 24	age: 32	age: 50	age: 48	age: 60	age: 37.60277778	age: 45	age: 32	age: 56	age: 51	age: 28	age: 47	age: 46	age: 49	age: 48	age: 42	age: 33	age: 41	age: 45	age: 33	age: 47	age: 37.60277778	age: 42	age: 61.36666667	age: 58	age: 50	age: 40	age: 38	age: 44	age: 56	age: 73
!Sample_characteristics_ch1	bmi: 25.8	bmi: 23.6	bmi: 26.92743764	bmi: 26.6	bmi: 25.8	bmi: 25.61728395	bmi: 36.1	bmi: 26.4	bmi: 20.1	bmi: 29.4	bmi: 33.12601406	bmi: 55.6	bmi: 49.6	bmi: 40.4	bmi: 47.4	bmi: 48	bmi: 43.5	bmi: 41.8	bmi: 51.9	bmi: 48.6	bmi: 47.8	bmi: 43	bmi: 43.4	bmi: 42.44001811	bmi: 54.3	bmi: 47.3	bmi: 48.9	bmi: 29	bmi: 17.4	bmi: 56	bmi: 30.9	bmi: 24.4	bmi: 30.5	bmi: 70.2	bmi: 53.8	bmi: 44.6	bmi: 57.6	bmi: 54.1	bmi: 33.7	bmi: 29.99094613	bmi: 23.3	bmi: 40.29181038	bmi: 35.4	bmi: 32.3	bmi: 31.1	bmi: 47.8	bmi: 41.4	bmi: 51.5	bmi: 21
!Sample_characteristics_ch1	nas: 0	nas: 1	nas: 0	nas: 0	nas: 0	nas: 4	nas: 0	nas: 0	nas: 0	nas: 0	nas: 5	nas: 0	nas: 0	nas: 0	nas: 1	nas: 0	nas: 3	nas: 6	nas: 1	nas: 1	nas: 2	nas: 0	nas: 0	nas: 1	nas: 0	nas: 5	nas: 6	nas: 0	nas: 0	nas: 1	nas: 0	nas: 5	nas: 4	nas: 5	nas: 7	nas: 0	nas: 5	nas: 0	nas: 5	nas: 0	nas: 0	nas: 1	nas: 0	nas: 0	nas: 0	nas: 5	nas: 0	nas: 5	nas: 0
!Sample_characteristics_ch1	fibrosis: 0	fibrosis: NA	fibrosis: 0	fibrosis: 0	fibrosis: 0	fibrosis: 1	fibrosis: 1	fibrosis: 0	fibrosis: 0	fibrosis: 0	fibrosis: 3.5	fibrosis: 0	fibrosis: 0	fibrosis: 0	fibrosis: 1	fibrosis: 0	fibrosis: 0	fibrosis: 0	fibrosis: 0	fibrosis: 1	fibrosis: 0	fibrosis: 0	fibrosis: 0	fibrosis: 0	fibrosis: NA	fibrosis: 0	fibrosis: 1	fibrosis: 0	fibrosis: 2	fibrosis: 1	fibrosis: 0	fibrosis: 3	fibrosis: 4	fibrosis: 3	fibrosis: 0	fibrosis: 0	fibrosis: 1	fibrosis: 0	fibrosis: 0.5	fibrosis: 1	fibrosis: 1	fibrosis: 0	fibrosis: 0	fibrosis: 0	fibrosis: 0	fibrosis: 1	fibrosis: 0	fibrosis: 1	fibrosis: 1
!Sample_characteristics_ch1	lar: 0.7140693	lar: 0	lar: 1.728722382	lar: 2.0398703	lar: 0	lar: 0.159091628	lar: NA	lar: 0.456427	lar: 0.36	lar: 2.8560522	lar: 6.42800457	lar: 6.4527473	lar: 3.9943779	lar: 3.809177	lar: 6.5835217	lar: 4.5361643	lar: 8.4628993	lar: 6.0802563	lar: 9.91	lar: 7.6524656	lar: 5.3121837	lar: 4.9296939	lar: 2.4090676	lar: 7.466895937	lar: 4.155508	lar: 12.478815	lar: 7.0619195	lar: 0.3983829	lar: 0	lar: 5.4883547	lar: 1.475435	lar: 0.3037708	lar: 0.7743826	lar: 19.9277574	lar: 3.4870821	lar: 4.8546613	lar: 8.9503445	lar: 7.1819868	lar: NA	lar: 0.799909458	lar: 0.3579183	lar: 24.80563405	lar: 1.9777184	lar: 0.9237695	lar: 0.633073	lar: 7.9664461	lar: 3.8930443	lar: 8.0906593	lar: 0.8642609
!Sample_characteristics_ch1	delta lar: NA	delta lar: NA	delta lar: NA	delta lar: NA	delta lar: NA	delta lar: NA	delta lar: NA	delta lar: NA	delta lar: NA	delta lar: NA	delta lar: NA	delta lar: NA	delta lar: NA	delta lar: NA	delta lar: NA	delta lar: NA	delta lar: NA	delta lar: NA	delta lar: NA	delta lar: NA	delta lar: NA	delta lar: NA	delta lar: NA	delta lar: NA	delta lar: NA	delta lar: NA	delta lar: NA	delta lar: 5.6818735	delta lar: NA	delta lar: NA	delta lar: 6.9874643	delta lar: NA	delta lar: NA	delta lar: NA	delta lar: NA	delta lar: NA	delta lar: NA	delta lar: NA	delta lar: NA	delta lar: NA	delta lar: NA	delta lar: NA	delta lar: NA	delta lar: 4.3884142	delta lar: 4.7735513	delta lar: NA	delta lar: NA	delta lar: NA	delta lar: NA
!Sample_characteristics_ch1	delta leptin: NA	delta leptin: NA	delta leptin: NA	delta leptin: NA	delta leptin: NA	delta leptin: NA	delta leptin: NA	delta leptin: NA	delta leptin: NA	delta leptin: NA	delta leptin: NA	delta leptin: NA	delta leptin: NA	delta leptin: NA	delta leptin: NA	delta leptin: NA	delta leptin: NA	delta leptin: NA	delta leptin: NA	delta leptin: NA	delta leptin: NA	delta leptin: NA	delta leptin: NA	delta leptin: NA	delta leptin: NA	delta leptin: NA	delta leptin: NA	delta leptin: 31.38996	delta leptin: NA	delta leptin: NA	delta leptin: 23.62891	delta leptin: NA	delta leptin: NA	delta leptin: NA	delta leptin: NA	delta leptin: NA	delta leptin: NA	delta leptin: NA	delta leptin: NA	delta leptin: NA	delta leptin: NA	delta leptin: NA	delta leptin: NA	delta leptin: 12.93507	delta leptin: 17.73769	delta leptin: NA	delta leptin: NA	delta leptin: NA	delta leptin: NA
!Sample_characteristics_ch1	leptin: 6.598	leptin: 0	leptin: 8.998	leptin: 21.386	leptin: 0	leptin: 0.901124	leptin: NA	leptin: 5.447	leptin: 2.531324	leptin: 14.265746	leptin: 28.346525	leptin: 55.784	leptin: 54.707	leptin: 27.386	leptin: 32.042	leptin: 26.278	leptin: 32.188625	leptin: 34.788446	leptin: 62.451566	leptin: 42.211	leptin: 19.471274	leptin: 30.638978	leptin: 28.215	leptin: 32.854589	leptin: 40.778	leptin: 36.226	leptin: 45.62	leptin: 3.398489	leptin: 0	leptin: 44.066	leptin: 8.55971	leptin: 5.196	leptin: 6.209	leptin: 103.166	leptin: 27.534	leptin: 33.536	leptin: 37.672	leptin: 54.224	leptin: NA	leptin: 3.424103	leptin: 2.077	leptin: 77.563826	leptin: 17.752	leptin: 6.536204	leptin: 8.931113	leptin: 50.571	leptin: 37.891	leptin: 58.9	leptin: 12.454
!Sample_characteristics_ch1	adiponectin: 9.24	adiponectin: 12.43	adiponectin: 5.205	adiponectin: 10.484	adiponectin: 26.372	adiponectin: 5.664182401	adiponectin: NA	adiponectin: 11.934	adiponectin: 6.987681	adiponectin: 4.994918	adiponectin: 4.409848296	adiponectin: 8.645	adiponectin: 13.696	adiponectin: 7.18948	adiponectin: 4.867	adiponectin: 5.793	adiponectin: 3.803499	adiponectin: 5.721543	adiponectin: 6.305045	adiponectin: 5.516	adiponectin: 3.665399	adiponectin: 6.215189	adiponectin: 11.712	adiponectin: 4.400033063	adiponectin: 9.813	adiponectin: 2.903	adiponectin: 6.46	adiponectin: 8.530711	adiponectin: 10.91	adiponectin: 8.029	adiponectin: 5.801482	adiponectin: 17.105	adiponectin: 8.018	adiponectin: 5.177	adiponectin: 7.896	adiponectin: 6.908	adiponectin: 4.209	adiponectin: 7.55	adiponectin: NA	adiponectin: 4.280613221	adiponectin: 5.803	adiponectin: 3.12686327	adiponectin: 8.976	adiponectin: 7.075579	adiponectin: 14.107555	adiponectin: 6.348	adiponectin: 9.733	adiponectin: 7.28	adiponectin: 14.41
!Sample_characteristics_ch1	delta adipo: NA	delta adipo: NA	delta adipo: NA	delta adipo: NA	delta adipo: NA	delta adipo: NA	delta adipo: NA	delta adipo: NA	delta adipo: NA	delta adipo: NA	delta adipo: NA	delta adipo: NA	delta adipo: NA	delta adipo: NA	delta adipo: NA	delta adipo: NA	delta adipo: NA	delta adipo: NA	delta adipo: NA	delta adipo: NA	delta adipo: NA	delta adipo: NA	delta adipo: NA	delta adipo: NA	delta adipo: NA	delta adipo: NA	delta adipo: NA	delta adipo: -2.809168	delta adipo: NA	delta adipo: NA	delta adipo: -1.997984	delta adipo: NA	delta adipo: NA	delta adipo: NA	delta adipo: NA	delta adipo: NA	delta adipo: NA	delta adipo: NA	delta adipo: NA	delta adipo: NA	delta adipo: NA	delta adipo: NA	delta adipo: NA	delta adipo: -3.41018	delta adipo: -9.174938	delta adipo: NA	delta adipo: NA	delta adipo: NA	delta adipo: NA
!Sample_treatment_protocol_ch1	not applicable	not applicable	not applicable	not applicable	not applicable	not applicable	not applicable	not applicable	not applicable	not applicable	not applicable	not applicable	not applicable	not applicable	not applicable	not applicable	not applicable	not applicable	not applicable	not applicable	not applicable	not applicable	not applicable	not applicable	not applicable	not applicable	not applicable	not applicable	not applicable	not applicable	not applicable	not applicable	not applicable	not applicable	not applicable	not applicable	not applicable	not applicable	not applicable	not applicable	not applicable	not applicable	not applicable	not applicable	not applicable	not applicable	not applicable	not applicable	not applicable
!Sample_growth_protocol_ch1	liver biopsy	liver biopsy	liver biopsy	liver biopsy	liver biopsy	liver biopsy	liver biopsy	liver biopsy	liver biopsy	liver biopsy	liver biopsy	liver biopsy	liver biopsy	liver biopsy	liver biopsy	liver biopsy	liver biopsy	liver biopsy	liver biopsy	liver biopsy	liver biopsy	liver biopsy	liver biopsy	liver biopsy	liver biopsy	liver biopsy	liver biopsy	liver biopsy	liver biopsy	liver biopsy	liver biopsy	liver biopsy	liver biopsy	liver biopsy	liver biopsy	liver biopsy	liver biopsy	liver biopsy	liver biopsy	liver biopsy	liver biopsy	liver biopsy	liver biopsy	liver biopsy	liver biopsy	liver biopsy	liver biopsy	liver biopsy	liver biopsy
!Sample_molecule_ch1	total RNA	total RNA	total RNA	total RNA	total RNA	total RNA	total RNA	total RNA	total RNA	total RNA	total RNA	total RNA	total RNA	total RNA	total RNA	total RNA	total RNA	total RNA	total RNA	total RNA	total RNA	total RNA	total RNA	total RNA	total RNA	total RNA	total RNA	total RNA	total RNA	total RNA	total RNA	total RNA	total RNA	total RNA	total RNA	total RNA	total RNA	total RNA	total RNA	total RNA	total RNA	total RNA	total RNA	total RNA	total RNA	total RNA	total RNA	total RNA	total RNA
!Sample_extract_protocol_ch1	For homogenisation of five to ten milligram frozen tissue and subsequent nucleic acid isolation, tubes with 1,4 mm ceramic beads (Precellys, Villeurbanne, France) and the AllPrep DNA/RNA Mini Kit (QIAGEN, Hilden, Germany) were used.	For homogenisation of five to ten milligram frozen tissue and subsequent nucleic acid isolation, tubes with 1,4 mm ceramic beads (Precellys, Villeurbanne, France) and the AllPrep DNA/RNA Mini Kit (QIAGEN, Hilden, Germany) were used.	For homogenisation of five to ten milligram frozen tissue and subsequent nucleic acid isolation, tubes with 1,4 mm ceramic beads (Precellys, Villeurbanne, France) and the AllPrep DNA/RNA Mini Kit (QIAGEN, Hilden, Germany) were used.	For homogenisation of five to ten milligram frozen tissue and subsequent nucleic acid isolation, tubes with 1,4 mm ceramic beads (Precellys, Villeurbanne, France) and the AllPrep DNA/RNA Mini Kit (QIAGEN, Hilden, Germany) were used.	For homogenisation of five to ten milligram frozen tissue and subsequent nucleic acid isolation, tubes with 1,4 mm ceramic beads (Precellys, Villeurbanne, France) and the AllPrep DNA/RNA Mini Kit (QIAGEN, Hilden, Germany) were used.	For homogenisation of five to ten milligram frozen tissue and subsequent nucleic acid isolation, tubes with 1,4 mm ceramic beads (Precellys, Villeurbanne, France) and the AllPrep DNA/RNA Mini Kit (QIAGEN, Hilden, Germany) were used.	For homogenisation of five to ten milligram frozen tissue and subsequent nucleic acid isolation, tubes with 1,4 mm ceramic beads (Precellys, Villeurbanne, France) and the AllPrep DNA/RNA Mini Kit (QIAGEN, Hilden, Germany) were used.	For homogenisation of five to ten milligram frozen tissue and subsequent nucleic acid isolation, tubes with 1,4 mm ceramic beads (Precellys, Villeurbanne, France) and the AllPrep DNA/RNA Mini Kit (QIAGEN, Hilden, Germany) were used.	For homogenisation of five to ten milligram frozen tissue and subsequent nucleic acid isolation, tubes with 1,4 mm ceramic beads (Precellys, Villeurbanne, France) and the AllPrep DNA/RNA Mini Kit (QIAGEN, Hilden, Germany) were used.	For homogenisation of five to ten milligram frozen tissue and subsequent nucleic acid isolation, tubes with 1,4 mm ceramic beads (Precellys, Villeurbanne, France) and the AllPrep DNA/RNA Mini Kit (QIAGEN, Hilden, Germany) were used.	For homogenisation of five to ten milligram frozen tissue and subsequent nucleic acid isolation, tubes with 1,4 mm ceramic beads (Precellys, Villeurbanne, France) and the AllPrep DNA/RNA Mini Kit (QIAGEN, Hilden, Germany) were used.	For homogenisation of five to ten milligram frozen tissue and subsequent nucleic acid isolation, tubes with 1,4 mm ceramic beads (Precellys, Villeurbanne, France) and the AllPrep DNA/RNA Mini Kit (QIAGEN, Hilden, Germany) were used.	For homogenisation of five to ten milligram frozen tissue and subsequent nucleic acid isolation, tubes with 1,4 mm ceramic beads (Precellys, Villeurbanne, France) and the AllPrep DNA/RNA Mini Kit (QIAGEN, Hilden, Germany) were used.	For homogenisation of five to ten milligram frozen tissue and subsequent nucleic acid isolation, tubes with 1,4 mm ceramic beads (Precellys, Villeurbanne, France) and the AllPrep DNA/RNA Mini Kit (QIAGEN, Hilden, Germany) were used.	For homogenisation of five to ten milligram frozen tissue and subsequent nucleic acid isolation, tubes with 1,4 mm ceramic beads (Precellys, Villeurbanne, France) and the AllPrep DNA/RNA Mini Kit (QIAGEN, Hilden, Germany) were used.	For homogenisation of five to ten milligram frozen tissue and subsequent nucleic acid isolation, tubes with 1,4 mm ceramic beads (Precellys, Villeurbanne, France) and the AllPrep DNA/RNA Mini Kit (QIAGEN, Hilden, Germany) were used.	For homogenisation of five to ten milligram frozen tissue and subsequent nucleic acid isolation, tubes with 1,4 mm ceramic beads (Precellys, Villeurbanne, France) and the AllPrep DNA/RNA Mini Kit (QIAGEN, Hilden, Germany) were used.	For homogenisation of five to ten milligram frozen tissue and subsequent nucleic acid isolation, tubes with 1,4 mm ceramic beads (Precellys, Villeurbanne, France) and the AllPrep DNA/RNA Mini Kit (QIAGEN, Hilden, Germany) were used.	For homogenisation of five to ten milligram frozen tissue and subsequent nucleic acid isolation, tubes with 1,4 mm ceramic beads (Precellys, Villeurbanne, France) and the AllPrep DNA/RNA Mini Kit (QIAGEN, Hilden, Germany) were used.	For homogenisation of five to ten milligram frozen tissue and subsequent nucleic acid isolation, tubes with 1,4 mm ceramic beads (Precellys, Villeurbanne, France) and the AllPrep DNA/RNA Mini Kit (QIAGEN, Hilden, Germany) were used.	For homogenisation of five to ten milligram frozen tissue and subsequent nucleic acid isolation, tubes with 1,4 mm ceramic beads (Precellys, Villeurbanne, France) and the AllPrep DNA/RNA Mini Kit (QIAGEN, Hilden, Germany) were used.	For homogenisation of five to ten milligram frozen tissue and subsequent nucleic acid isolation, tubes with 1,4 mm ceramic beads (Precellys, Villeurbanne, France) and the AllPrep DNA/RNA Mini Kit (QIAGEN, Hilden, Germany) were used.	For homogenisation of five to ten milligram frozen tissue and subsequent nucleic acid isolation, tubes with 1,4 mm ceramic beads (Precellys, Villeurbanne, France) and the AllPrep DNA/RNA Mini Kit (QIAGEN, Hilden, Germany) were used.	For homogenisation of five to ten milligram frozen tissue and subsequent nucleic acid isolation, tubes with 1,4 mm ceramic beads (Precellys, Villeurbanne, France) and the AllPrep DNA/RNA Mini Kit (QIAGEN, Hilden, Germany) were used.	For homogenisation of five to ten milligram frozen tissue and subsequent nucleic acid isolation, tubes with 1,4 mm ceramic beads (Precellys, Villeurbanne, France) and the AllPrep DNA/RNA Mini Kit (QIAGEN, Hilden, Germany) were used.	For homogenisation of five to ten milligram frozen tissue and subsequent nucleic acid isolation, tubes with 1,4 mm ceramic beads (Precellys, Villeurbanne, France) and the AllPrep DNA/RNA Mini Kit (QIAGEN, Hilden, Germany) were used.	For homogenisation of five to ten milligram frozen tissue and subsequent nucleic acid isolation, tubes with 1,4 mm ceramic beads (Precellys, Villeurbanne, France) and the AllPrep DNA/RNA Mini Kit (QIAGEN, Hilden, Germany) were used.	For homogenisation of five to ten milligram frozen tissue and subsequent nucleic acid isolation, tubes with 1,4 mm ceramic beads (Precellys, Villeurbanne, France) and the AllPrep DNA/RNA Mini Kit (QIAGEN, Hilden, Germany) were used.	For homogenisation of five to ten milligram frozen tissue and subsequent nucleic acid isolation, tubes with 1,4 mm ceramic beads (Precellys, Villeurbanne, France) and the AllPrep DNA/RNA Mini Kit (QIAGEN, Hilden, Germany) were used.	For homogenisation of five to ten milligram frozen tissue and subsequent nucleic acid isolation, tubes with 1,4 mm ceramic beads (Precellys, Villeurbanne, France) and the AllPrep DNA/RNA Mini Kit (QIAGEN, Hilden, Germany) were used.	For homogenisation of five to ten milligram frozen tissue and subsequent nucleic acid isolation, tubes with 1,4 mm ceramic beads (Precellys, Villeurbanne, France) and the AllPrep DNA/RNA Mini Kit (QIAGEN, Hilden, Germany) were used.	For homogenisation of five to ten milligram frozen tissue and subsequent nucleic acid isolation, tubes with 1,4 mm ceramic beads (Precellys, Villeurbanne, France) and the AllPrep DNA/RNA Mini Kit (QIAGEN, Hilden, Germany) were used.	For homogenisation of five to ten milligram frozen tissue and subsequent nucleic acid isolation, tubes with 1,4 mm ceramic beads (Precellys, Villeurbanne, France) and the AllPrep DNA/RNA Mini Kit (QIAGEN, Hilden, Germany) were used.	For homogenisation of five to ten milligram frozen tissue and subsequent nucleic acid isolation, tubes with 1,4 mm ceramic beads (Precellys, Villeurbanne, France) and the AllPrep DNA/RNA Mini Kit (QIAGEN, Hilden, Germany) were used.	For homogenisation of five to ten milligram frozen tissue and subsequent nucleic acid isolation, tubes with 1,4 mm ceramic beads (Precellys, Villeurbanne, France) and the AllPrep DNA/RNA Mini Kit (QIAGEN, Hilden, Germany) were used.	For homogenisation of five to ten milligram frozen tissue and subsequent nucleic acid isolation, tubes with 1,4 mm ceramic beads (Precellys, Villeurbanne, France) and the AllPrep DNA/RNA Mini Kit (QIAGEN, Hilden, Germany) were used.	For homogenisation of five to ten milligram frozen tissue and subsequent nucleic acid isolation, tubes with 1,4 mm ceramic beads (Precellys, Villeurbanne, France) and the AllPrep DNA/RNA Mini Kit (QIAGEN, Hilden, Germany) were used.	For homogenisation of five to ten milligram frozen tissue and subsequent nucleic acid isolation, tubes with 1,4 mm ceramic beads (Precellys, Villeurbanne, France) and the AllPrep DNA/RNA Mini Kit (QIAGEN, Hilden, Germany) were used.	For homogenisation of five to ten milligram frozen tissue and subsequent nucleic acid isolation, tubes with 1,4 mm ceramic beads (Precellys, Villeurbanne, France) and the AllPrep DNA/RNA Mini Kit (QIAGEN, Hilden, Germany) were used.	For homogenisation of five to ten milligram frozen tissue and subsequent nucleic acid isolation, tubes with 1,4 mm ceramic beads (Precellys, Villeurbanne, France) and the AllPrep DNA/RNA Mini Kit (QIAGEN, Hilden, Germany) were used.	For homogenisation of five to ten milligram frozen tissue and subsequent nucleic acid isolation, tubes with 1,4 mm ceramic beads (Precellys, Villeurbanne, France) and the AllPrep DNA/RNA Mini Kit (QIAGEN, Hilden, Germany) were used.	For homogenisation of five to ten milligram frozen tissue and subsequent nucleic acid isolation, tubes with 1,4 mm ceramic beads (Precellys, Villeurbanne, France) and the AllPrep DNA/RNA Mini Kit (QIAGEN, Hilden, Germany) were used.	For homogenisation of five to ten milligram frozen tissue and subsequent nucleic acid isolation, tubes with 1,4 mm ceramic beads (Precellys, Villeurbanne, France) and the AllPrep DNA/RNA Mini Kit (QIAGEN, Hilden, Germany) were used.	For homogenisation of five to ten milligram frozen tissue and subsequent nucleic acid isolation, tubes with 1,4 mm ceramic beads (Precellys, Villeurbanne, France) and the AllPrep DNA/RNA Mini Kit (QIAGEN, Hilden, Germany) were used.	For homogenisation of five to ten milligram frozen tissue and subsequent nucleic acid isolation, tubes with 1,4 mm ceramic beads (Precellys, Villeurbanne, France) and the AllPrep DNA/RNA Mini Kit (QIAGEN, Hilden, Germany) were used.	For homogenisation of five to ten milligram frozen tissue and subsequent nucleic acid isolation, tubes with 1,4 mm ceramic beads (Precellys, Villeurbanne, France) and the AllPrep DNA/RNA Mini Kit (QIAGEN, Hilden, Germany) were used.	For homogenisation of five to ten milligram frozen tissue and subsequent nucleic acid isolation, tubes with 1,4 mm ceramic beads (Precellys, Villeurbanne, France) and the AllPrep DNA/RNA Mini Kit (QIAGEN, Hilden, Germany) were used.	For homogenisation of five to ten milligram frozen tissue and subsequent nucleic acid isolation, tubes with 1,4 mm ceramic beads (Precellys, Villeurbanne, France) and the AllPrep DNA/RNA Mini Kit (QIAGEN, Hilden, Germany) were used.	For homogenisation of five to ten milligram frozen tissue and subsequent nucleic acid isolation, tubes with 1,4 mm ceramic beads (Precellys, Villeurbanne, France) and the AllPrep DNA/RNA Mini Kit (QIAGEN, Hilden, Germany) were used.
!Sample_label_ch1	biotin	biotin	biotin	biotin	biotin	biotin	biotin	biotin	biotin	biotin	biotin	biotin	biotin	biotin	biotin	biotin	biotin	biotin	biotin	biotin	biotin	biotin	biotin	biotin	biotin	biotin	biotin	biotin	biotin	biotin	biotin	biotin	biotin	biotin	biotin	biotin	biotin	biotin	biotin	biotin	biotin	biotin	biotin	biotin	biotin	biotin	biotin	biotin	biotin
!Sample_label_protocol_ch1	according to the manufacturers protocols	according to the manufacturers protocols	according to the manufacturers protocols	according to the manufacturers protocols	according to the manufacturers protocols	according to the manufacturers protocols	according to the manufacturers protocols	according to the manufacturers protocols	according to the manufacturers protocols	according to the manufacturers protocols	according to the manufacturers protocols	according to the manufacturers protocols	according to the manufacturers protocols	according to the manufacturers protocols	according to the manufacturers protocols	according to the manufacturers protocols	according to the manufacturers protocols	according to the manufacturers protocols	according to the manufacturers protocols	according to the manufacturers protocols	according to the manufacturers protocols	according to the manufacturers protocols	according to the manufacturers protocols	according to the manufacturers protocols	according to the manufacturers protocols	according to the manufacturers protocols	according to the manufacturers protocols	according to the manufacturers protocols	according to the manufacturers protocols	according to the manufacturers protocols	according to the manufacturers protocols	according to the manufacturers protocols	according to the manufacturers protocols	according to the manufacturers protocols	according to the manufacturers protocols	according to the manufacturers protocols	according to the manufacturers protocols	according to the manufacturers protocols	according to the manufacturers protocols	according to the manufacturers protocols	according to the manufacturers protocols	according to the manufacturers protocols	according to the manufacturers protocols	according to the manufacturers protocols	according to the manufacturers protocols	according to the manufacturers protocols	according to the manufacturers protocols	according to the manufacturers protocols	according to the manufacturers protocols
!Sample_taxid_ch1	9606	9606	9606	9606	9606	9606	9606	9606	9606	9606	9606	9606	9606	9606	9606	9606	9606	9606	9606	9606	9606	9606	9606	9606	9606	9606	9606	9606	9606	9606	9606	9606	9606	9606	9606	9606	9606	9606	9606	9606	9606	9606	9606	9606	9606	9606	9606	9606	9606
!Sample_hyb_protocol	according to the manufacturers protocols	according to the manufacturers protocols	according to the manufacturers protocols	according to the manufacturers protocols	according to the manufacturers protocols	according to the manufacturers protocols	according to the manufacturers protocols	according to the manufacturers protocols	according to the manufacturers protocols	according to the manufacturers protocols	according to the manufacturers protocols	according to the manufacturers protocols	according to the manufacturers protocols	according to the manufacturers protocols	according to the manufacturers protocols	according to the manufacturers protocols	according to the manufacturers protocols	according to the manufacturers protocols	according to the manufacturers protocols	according to the manufacturers protocols	according to the manufacturers protocols	according to the manufacturers protocols	according to the manufacturers protocols	according to the manufacturers protocols	according to the manufacturers protocols	according to the manufacturers protocols	according to the manufacturers protocols	according to the manufacturers protocols	according to the manufacturers protocols	according to the manufacturers protocols	according to the manufacturers protocols	according to the manufacturers protocols	according to the manufacturers protocols	according to the manufacturers protocols	according to the manufacturers protocols	according to the manufacturers protocols	according to the manufacturers protocols	according to the manufacturers protocols	according to the manufacturers protocols	according to the manufacturers protocols	according to the manufacturers protocols	according to the manufacturers protocols	according to the manufacturers protocols	according to the manufacturers protocols	according to the manufacturers protocols	according to the manufacturers protocols	according to the manufacturers protocols	according to the manufacturers protocols	according to the manufacturers protocols
!Sample_scan_protocol	according to the manufacturers protocols	according to the manufacturers protocols	according to the manufacturers protocols	according to the manufacturers protocols	according to the manufacturers protocols	according to the manufacturers protocols	according to the manufacturers protocols	according to the manufacturers protocols	according to the manufacturers protocols	according to the manufacturers protocols	according to the manufacturers protocols	according to the manufacturers protocols	according to the manufacturers protocols	according to the manufacturers protocols	according to the manufacturers protocols	according to the manufacturers protocols	according to the manufacturers protocols	according to the manufacturers protocols	according to the manufacturers protocols	according to the manufacturers protocols	according to the manufacturers protocols	according to the manufacturers protocols	according to the manufacturers protocols	according to the manufacturers protocols	according to the manufacturers protocols	according to the manufacturers protocols	according to the manufacturers protocols	according to the manufacturers protocols	according to the manufacturers protocols	according to the manufacturers protocols	according to the manufacturers protocols	according to the manufacturers protocols	according to the manufacturers protocols	according to the manufacturers protocols	according to the manufacturers protocols	according to the manufacturers protocols	according to the manufacturers protocols	according to the manufacturers protocols	according to the manufacturers protocols	according to the manufacturers protocols	according to the manufacturers protocols	according to the manufacturers protocols	according to the manufacturers protocols	according to the manufacturers protocols	according to the manufacturers protocols	according to the manufacturers protocols	according to the manufacturers protocols	according to the manufacturers protocols	according to the manufacturers protocols
!Sample_data_processing	RMA normalization with Bioconductor package oligo	RMA normalization with Bioconductor package oligo	RMA normalization with Bioconductor package oligo	RMA normalization with Bioconductor package oligo	RMA normalization with Bioconductor package oligo	RMA normalization with Bioconductor package oligo	RMA normalization with Bioconductor package oligo	RMA normalization with Bioconductor package oligo	RMA normalization with Bioconductor package oligo	RMA normalization with Bioconductor package oligo	RMA normalization with Bioconductor package oligo	RMA normalization with Bioconductor package oligo	RMA normalization with Bioconductor package oligo	RMA normalization with Bioconductor package oligo	RMA normalization with Bioconductor package oligo	RMA normalization with Bioconductor package oligo	RMA normalization with Bioconductor package oligo	RMA normalization with Bioconductor package oligo	RMA normalization with Bioconductor package oligo	RMA normalization with Bioconductor package oligo	RMA normalization with Bioconductor package oligo	RMA normalization with Bioconductor package oligo	RMA normalization with Bioconductor package oligo	RMA normalization with Bioconductor package oligo	RMA normalization with Bioconductor package oligo	RMA normalization with Bioconductor package oligo	RMA normalization with Bioconductor package oligo	RMA normalization with Bioconductor package oligo	RMA normalization with Bioconductor package oligo	RMA normalization with Bioconductor package oligo	RMA normalization with Bioconductor package oligo	RMA normalization with Bioconductor package oligo	RMA normalization with Bioconductor package oligo	RMA normalization with Bioconductor package oligo	RMA normalization with Bioconductor package oligo	RMA normalization with Bioconductor package oligo	RMA normalization with Bioconductor package oligo	RMA normalization with Bioconductor package oligo	RMA normalization with Bioconductor package oligo	RMA normalization with Bioconductor package oligo	RMA normalization with Bioconductor package oligo	RMA normalization with Bioconductor package oligo	RMA normalization with Bioconductor package oligo	RMA normalization with Bioconductor package oligo	RMA normalization with Bioconductor package oligo	RMA normalization with Bioconductor package oligo	RMA normalization with Bioconductor package oligo	RMA normalization with Bioconductor package oligo	RMA normalization with Bioconductor package oligo
!Sample_platform_id	GPL11532	GPL11532	GPL11532	GPL11532	GPL11532	GPL11532	GPL11532	GPL11532	GPL11532	GPL11532	GPL11532	GPL11532	GPL11532	GPL11532	GPL11532	GPL11532	GPL11532	GPL11532	GPL11532	GPL11532	GPL11532	GPL11532	GPL11532	GPL11532	GPL11532	GPL11532	GPL11532	GPL11532	GPL11532	GPL11532	GPL11532	GPL11532	GPL11532	GPL11532	GPL11532	GPL11532	GPL11532	GPL11532	GPL11532	GPL11532	GPL11532	GPL11532	GPL11532	GPL11532	GPL11532	GPL11532	GPL11532	GPL11532	GPL11532
!Sample_contact_name	Timo,,Itzel	Timo,,Itzel	Timo,,Itzel	Timo,,Itzel	Timo,,Itzel	Timo,,Itzel	Timo,,Itzel	Timo,,Itzel	Timo,,Itzel	Timo,,Itzel	Timo,,Itzel	Timo,,Itzel	Timo,,Itzel	Timo,,Itzel	Timo,,Itzel	Timo,,Itzel	Timo,,Itzel	Timo,,Itzel	Timo,,Itzel	Timo,,Itzel	Timo,,Itzel	Timo,,Itzel	Timo,,Itzel	Timo,,Itzel	Timo,,Itzel	Timo,,Itzel	Timo,,Itzel	Timo,,Itzel	Timo,,Itzel	Timo,,Itzel	Timo,,Itzel	Timo,,Itzel	Timo,,Itzel	Timo,,Itzel	Timo,,Itzel	Timo,,Itzel	Timo,,Itzel	Timo,,Itzel	Timo,,Itzel	Timo,,Itzel	Timo,,Itzel	Timo,,Itzel	Timo,,Itzel	Timo,,Itzel	Timo,,Itzel	Timo,,Itzel	Timo,,Itzel	Timo,,Itzel	Timo,,Itzel
!Sample_contact_email	Timo.Itzel@klinik.uni-regensburg.de	Timo.Itzel@klinik.uni-regensburg.de	Timo.Itzel@klinik.uni-regensburg.de	Timo.Itzel@klinik.uni-regensburg.de	Timo.Itzel@klinik.uni-regensburg.de	Timo.Itzel@klinik.uni-regensburg.de	Timo.Itzel@klinik.uni-regensburg.de	Timo.Itzel@klinik.uni-regensburg.de	Timo.Itzel@klinik.uni-regensburg.de	Timo.Itzel@klinik.uni-regensburg.de	Timo.Itzel@klinik.uni-regensburg.de	Timo.Itzel@klinik.uni-regensburg.de	Timo.Itzel@klinik.uni-regensburg.de	Timo.Itzel@klinik.uni-regensburg.de	Timo.Itzel@klinik.uni-regensburg.de	Timo.Itzel@klinik.uni-regensburg.de	Timo.Itzel@klinik.uni-regensburg.de	Timo.Itzel@klinik.uni-regensburg.de	Timo.Itzel@klinik.uni-regensburg.de	Timo.Itzel@klinik.uni-regensburg.de	Timo.Itzel@klinik.uni-regensburg.de	Timo.Itzel@klinik.uni-regensburg.de	Timo.Itzel@klinik.uni-regensburg.de	Timo.Itzel@klinik.uni-regensburg.de	Timo.Itzel@klinik.uni-regensburg.de	Timo.Itzel@klinik.uni-regensburg.de	Timo.Itzel@klinik.uni-regensburg.de	Timo.Itzel@klinik.uni-regensburg.de	Timo.Itzel@klinik.uni-regensburg.de	Timo.Itzel@klinik.uni-regensburg.de	Timo.Itzel@klinik.uni-regensburg.de	Timo.Itzel@klinik.uni-regensburg.de	Timo.Itzel@klinik.uni-regensburg.de	Timo.Itzel@klinik.uni-regensburg.de	Timo.Itzel@klinik.uni-regensburg.de	Timo.Itzel@klinik.uni-regensburg.de	Timo.Itzel@klinik.uni-regensburg.de	Timo.Itzel@klinik.uni-regensburg.de	Timo.Itzel@klinik.uni-regensburg.de	Timo.Itzel@klinik.uni-regensburg.de	Timo.Itzel@klinik.uni-regensburg.de	Timo.Itzel@klinik.uni-regensburg.de	Timo.Itzel@klinik.uni-regensburg.de	Timo.Itzel@klinik.uni-regensburg.de	Timo.Itzel@klinik.uni-regensburg.de	Timo.Itzel@klinik.uni-regensburg.de	Timo.Itzel@klinik.uni-regensburg.de	Timo.Itzel@klinik.uni-regensburg.de	Timo.Itzel@klinik.uni-regensburg.de
!Sample_contact_institute	Universitätsklinikum Regensburg	Universitätsklinikum Regensburg	Universitätsklinikum Regensburg	Universitätsklinikum Regensburg	Universitätsklinikum Regensburg	Universitätsklinikum Regensburg	Universitätsklinikum Regensburg	Universitätsklinikum Regensburg	Universitätsklinikum Regensburg	Universitätsklinikum Regensburg	Universitätsklinikum Regensburg	Universitätsklinikum Regensburg	Universitätsklinikum Regensburg	Universitätsklinikum Regensburg	Universitätsklinikum Regensburg	Universitätsklinikum Regensburg	Universitätsklinikum Regensburg	Universitätsklinikum Regensburg	Universitätsklinikum Regensburg	Universitätsklinikum Regensburg	Universitätsklinikum Regensburg	Universitätsklinikum Regensburg	Universitätsklinikum Regensburg	Universitätsklinikum Regensburg	Universitätsklinikum Regensburg	Universitätsklinikum Regensburg	Universitätsklinikum Regensburg	Universitätsklinikum Regensburg	Universitätsklinikum Regensburg	Universitätsklinikum Regensburg	Universitätsklinikum Regensburg	Universitätsklinikum Regensburg	Universitätsklinikum Regensburg	Universitätsklinikum Regensburg	Universitätsklinikum Regensburg	Universitätsklinikum Regensburg	Universitätsklinikum Regensburg	Universitätsklinikum Regensburg	Universitätsklinikum Regensburg	Universitätsklinikum Regensburg	Universitätsklinikum Regensburg	Universitätsklinikum Regensburg	Universitätsklinikum Regensburg	Universitätsklinikum Regensburg	Universitätsklinikum Regensburg	Universitätsklinikum Regensburg	Universitätsklinikum Regensburg	Universitätsklinikum Regensburg	Universitätsklinikum Regensburg
!Sample_contact_address	Franz-Josef-Strauß-Allee 11	Franz-Josef-Strauß-Allee 11	Franz-Josef-Strauß-Allee 11	Franz-Josef-Strauß-Allee 11	Franz-Josef-Strauß-Allee 11	Franz-Josef-Strauß-Allee 11	Franz-Josef-Strauß-Allee 11	Franz-Josef-Strauß-Allee 11	Franz-Josef-Strauß-Allee 11	Franz-Josef-Strauß-Allee 11	Franz-Josef-Strauß-Allee 11	Franz-Josef-Strauß-Allee 11	Franz-Josef-Strauß-Allee 11	Franz-Josef-Strauß-Allee 11	Franz-Josef-Strauß-Allee 11	Franz-Josef-Strauß-Allee 11	Franz-Josef-Strauß-Allee 11	Franz-Josef-Strauß-Allee 11	Franz-Josef-Strauß-Allee 11	Franz-Josef-Strauß-Allee 11	Franz-Josef-Strauß-Allee 11	Franz-Josef-Strauß-Allee 11	Franz-Josef-Strauß-Allee 11	Franz-Josef-Strauß-Allee 11	Franz-Josef-Strauß-Allee 11	Franz-Josef-Strauß-Allee 11	Franz-Josef-Strauß-Allee 11	Franz-Josef-Strauß-Allee 11	Franz-Josef-Strauß-Allee 11	Franz-Josef-Strauß-Allee 11	Franz-Josef-Strauß-Allee 11	Franz-Josef-Strauß-Allee 11	Franz-Josef-Strauß-Allee 11	Franz-Josef-Strauß-Allee 11	Franz-Josef-Strauß-Allee 11	Franz-Josef-Strauß-Allee 11	Franz-Josef-Strauß-Allee 11	Franz-Josef-Strauß-Allee 11	Franz-Josef-Strauß-Allee 11	Franz-Josef-Strauß-Allee 11	Franz-Josef-Strauß-Allee 11	Franz-Josef-Strauß-Allee 11	Franz-Josef-Strauß-Allee 11	Franz-Josef-Strauß-Allee 11	Franz-Josef-Strauß-Allee 11	Franz-Josef-Strauß-Allee 11	Franz-Josef-Strauß-Allee 11	Franz-Josef-Strauß-Allee 11	Franz-Josef-Strauß-Allee 11
!Sample_contact_city	Regensburg	Regensburg	Regensburg	Regensburg	Regensburg	Regensburg	Regensburg	Regensburg	Regensburg	Regensburg	Regensburg	Regensburg	Regensburg	Regensburg	Regensburg	Regensburg	Regensburg	Regensburg	Regensburg	Regensburg	Regensburg	Regensburg	Regensburg	Regensburg	Regensburg	Regensburg	Regensburg	Regensburg	Regensburg	Regensburg	Regensburg	Regensburg	Regensburg	Regensburg	Regensburg	Regensburg	Regensburg	Regensburg	Regensburg	Regensburg	Regensburg	Regensburg	Regensburg	Regensburg	Regensburg	Regensburg	Regensburg	Regensburg	Regensburg
!Sample_contact_zip/postal_code	93042	93042	93042	93042	93042	93042	93042	93042	93042	93042	93042	93042	93042	93042	93042	93042	93042	93042	93042	93042	93042	93042	93042	93042	93042	93042	93042	93042	93042	93042	93042	93042	93042	93042	93042	93042	93042	93042	93042	93042	93042	93042	93042	93042	93042	93042	93042	93042	93042
!Sample_contact_country	Germany	Germany	Germany	Germany	Germany	Germany	Germany	Germany	Germany	Germany	Germany	Germany	Germany	Germany	Germany	Germany	Germany	Germany	Germany	Germany	Germany	Germany	Germany	Germany	Germany	Germany	Germany	Germany	Germany	Germany	Germany	Germany	Germany	Germany	Germany	Germany	Germany	Germany	Germany	Germany	Germany	Germany	Germany	Germany	Germany	Germany	Germany	Germany	Germany
!Sample_supplementary_file	ftp://ftp.ncbi.nlm.nih.gov/geo/samples/GSM1178nnn/GSM1178970/suppl/GSM1178970_A1359-01.CEL.gz	ftp://ftp.ncbi.nlm.nih.gov/geo/samples/GSM1178nnn/GSM1178971/suppl/GSM1178971_A1359-02.CEL.gz	ftp://ftp.ncbi.nlm.nih.gov/geo/samples/GSM1178nnn/GSM1178972/suppl/GSM1178972_A1359-03.CEL.gz	ftp://ftp.ncbi.nlm.nih.gov/geo/samples/GSM1178nnn/GSM1178973/suppl/GSM1178973_A1359-04.CEL.gz	ftp://ftp.ncbi.nlm.nih.gov/geo/samples/GSM1178nnn/GSM1178974/suppl/GSM1178974_A1359-05.CEL.gz	ftp://ftp.ncbi.nlm.nih.gov/geo/samples/GSM1178nnn/GSM1178975/suppl/GSM1178975_A1359-06.CEL.gz	ftp://ftp.ncbi.nlm.nih.gov/geo/samples/GSM1178nnn/GSM1178976/suppl/GSM1178976_A1359-07.CEL.gz	ftp://ftp.ncbi.nlm.nih.gov/geo/samples/GSM1178nnn/GSM1178977/suppl/GSM1178977_A1359-08.CEL.gz	ftp://ftp.ncbi.nlm.nih.gov/geo/samples/GSM1178nnn/GSM1178978/suppl/GSM1178978_A1359-09.CEL.gz	ftp://ftp.ncbi.nlm.nih.gov/geo/samples/GSM1178nnn/GSM1178979/suppl/GSM1178979_A1359-10.CEL.gz	ftp://ftp.ncbi.nlm.nih.gov/geo/samples/GSM1178nnn/GSM1178980/suppl/GSM1178980_A1359-11.CEL.gz	ftp://ftp.ncbi.nlm.nih.gov/geo/samples/GSM1178nnn/GSM1178981/suppl/GSM1178981_A1359-12.CEL.gz	ftp://ftp.ncbi.nlm.nih.gov/geo/samples/GSM1178nnn/GSM1178982/suppl/GSM1178982_A1359-13.CEL.gz	ftp://ftp.ncbi.nlm.nih.gov/geo/samples/GSM1178nnn/GSM1178983/suppl/GSM1178983_A1359-14.CEL.gz	ftp://ftp.ncbi.nlm.nih.gov/geo/samples/GSM1178nnn/GSM1178984/suppl/GSM1178984_A1359-15.CEL.gz	ftp://ftp.ncbi.nlm.nih.gov/geo/samples/GSM1178nnn/GSM1178985/suppl/GSM1178985_A1359-16.CEL.gz	ftp://ftp.ncbi.nlm.nih.gov/geo/samples/GSM1178nnn/GSM1178986/suppl/GSM1178986_A1359-17.CEL.gz	ftp://ftp.ncbi.nlm.nih.gov/geo/samples/GSM1178nnn/GSM1178987/suppl/GSM1178987_A1359-18.CEL.gz	ftp://ftp.ncbi.nlm.nih.gov/geo/samples/GSM1178nnn/GSM1178988/suppl/GSM1178988_A1359-19.CEL.gz	ftp://ftp.ncbi.nlm.nih.gov/geo/samples/GSM1178nnn/GSM1178989/suppl/GSM1178989_A1359-20.CEL.gz	ftp://ftp.ncbi.nlm.nih.gov/geo/samples/GSM1178nnn/GSM1178990/suppl/GSM1178990_A1359-22.CEL.gz	ftp://ftp.ncbi.nlm.nih.gov/geo/samples/GSM1178nnn/GSM1178991/suppl/GSM1178991_A1359-23.CEL.gz	ftp://ftp.ncbi.nlm.nih.gov/geo/samples/GSM1178nnn/GSM1178992/suppl/GSM1178992_A1359-24.CEL.gz	ftp://ftp.ncbi.nlm.nih.gov/geo/samples/GSM1178nnn/GSM1178993/suppl/GSM1178993_A1649-01.CEL.gz	ftp://ftp.ncbi.nlm.nih.gov/geo/samples/GSM1178nnn/GSM1178994/suppl/GSM1178994_A1359-25.CEL.gz	ftp://ftp.ncbi.nlm.nih.gov/geo/samples/GSM1178nnn/GSM1178995/suppl/GSM1178995_A1359-26.CEL.gz	ftp://ftp.ncbi.nlm.nih.gov/geo/samples/GSM1178nnn/GSM1178996/suppl/GSM1178996_A1359-27.CEL.gz	ftp://ftp.ncbi.nlm.nih.gov/geo/samples/GSM1178nnn/GSM1178997/suppl/GSM1178997_A1359-28.CEL.gz	ftp://ftp.ncbi.nlm.nih.gov/geo/samples/GSM1178nnn/GSM1178998/suppl/GSM1178998_A1359-29.CEL.gz	ftp://ftp.ncbi.nlm.nih.gov/geo/samples/GSM1178nnn/GSM1178999/suppl/GSM1178999_A1359-30.CEL.gz	ftp://ftp.ncbi.nlm.nih.gov/geo/samples/GSM1179nnn/GSM1179000/suppl/GSM1179000_A1359-31.CEL.gz	ftp://ftp.ncbi.nlm.nih.gov/geo/samples/GSM1179nnn/GSM1179001/suppl/GSM1179001_A1359-32.CEL.gz	ftp://ftp.ncbi.nlm.nih.gov/geo/samples/GSM1179nnn/GSM1179002/suppl/GSM1179002_A1359-33.CEL.gz	ftp://ftp.ncbi.nlm.nih.gov/geo/samples/GSM1179nnn/GSM1179003/suppl/GSM1179003_A1359-34.CEL.gz	ftp://ftp.ncbi.nlm.nih.gov/geo/samples/GSM1179nnn/GSM1179004/suppl/GSM1179004_A1359-35.CEL.gz	ftp://ftp.ncbi.nlm.nih.gov/geo/samples/GSM1179nnn/GSM1179005/suppl/GSM1179005_A1359-36.CEL.gz	ftp://ftp.ncbi.nlm.nih.gov/geo/samples/GSM1179nnn/GSM1179006/suppl/GSM1179006_A1359-37.CEL.gz	ftp://ftp.ncbi.nlm.nih.gov/geo/samples/GSM1179nnn/GSM1179007/suppl/GSM1179007_A1359-38.CEL.gz	ftp://ftp.ncbi.nlm.nih.gov/geo/samples/GSM1179nnn/GSM1179008/suppl/GSM1179008_A1359-39.CEL.gz	ftp://ftp.ncbi.nlm.nih.gov/geo/samples/GSM1179nnn/GSM1179009/suppl/GSM1179009_A1649-02.CEL.gz	ftp://ftp.ncbi.nlm.nih.gov/geo/samples/GSM1179nnn/GSM1179010/suppl/GSM1179010_A1359-40.CEL.gz	ftp://ftp.ncbi.nlm.nih.gov/geo/samples/GSM1179nnn/GSM1179011/suppl/GSM1179011_A1649-03.CEL.gz	ftp://ftp.ncbi.nlm.nih.gov/geo/samples/GSM1179nnn/GSM1179012/suppl/GSM1179012_A1359-41.CEL.gz	ftp://ftp.ncbi.nlm.nih.gov/geo/samples/GSM1179nnn/GSM1179013/suppl/GSM1179013_A1359-42.CEL.gz	ftp://ftp.ncbi.nlm.nih.gov/geo/samples/GSM1179nnn/GSM1179014/suppl/GSM1179014_A1359-43.CEL.gz	ftp://ftp.ncbi.nlm.nih.gov/geo/samples/GSM1179nnn/GSM1179015/suppl/GSM1179015_A1359-44.CEL.gz	ftp://ftp.ncbi.nlm.nih.gov/geo/samples/GSM1179nnn/GSM1179016/suppl/GSM1179016_A1359-45.CEL.gz	ftp://ftp.ncbi.nlm.nih.gov/geo/samples/GSM1179nnn/GSM1179017/suppl/GSM1179017_A1359-46.CEL.gz	ftp://ftp.ncbi.nlm.nih.gov/geo/samples/GSM1179nnn/GSM1179018/suppl/GSM1179018_A1359-49.CEL.gz
!Sample_data_row_count	33297	33297	33297	33297	33297	33297	33297	33297	33297	33297	33297	33297	33297	33297	33297	33297	33297	33297	33297	33297	33297	33297	33297	33297	33297	33297	33297	33297	33297	33297	33297	33297	33297	33297	33297	33297	33297	33297	33297	33297	33297	33297	33297	33297	33297	33297	33297	33297	33297
[truncated: 24 more columns]

## Sheet: GSE63067
!Series_title	Expression data from human non-alcoholic fatty liver disease stages
!Series_geo_accession	GSE63067
!Series_status	Public on Nov 07 2014
!Series_submission_date	Nov 06 2014
!Series_last_update_date	Mar 25 2019
!Series_pubmed_id	25993042
!Series_summary	Global gene expression patterns of 2 human steatosis and 9 human non-alcoholic steatohepatitis (NASH) together with their respective control patterns were analyzed to define the non-alcoholic fatty liver disease (NAFLD) progression molecular characteristics and to define NASH early markers from steatosis.
!Series_overall_design	Human liver samples of steatosis and non-alcoholic steatohepatitis were selected for RNA extraction and hybridization on Affymetrix microarrays.
!Series_type	Expression profiling by array
!Series_contributor	Itziar,,Frades
!Series_sample_id	GSM1539877 GSM1539878 GSM1539879 GSM1539880 GSM1539881 GSM1539882 GSM1539883 GSM1539884 GSM1539885 GSM1539886 GSM1539887 GSM1539888 GSM1539889 GSM1539890 GSM1539891 GSM1539892 GSM1539893 GSM1539894
!Series_contact_name	Itziar,,Frades
!Series_contact_department	Plant Protection Biology
!Series_contact_institute	Swedish University of Agricultural Sciences
!Series_contact_address	Sundsvägen 14
!Series_contact_city	Alnarp
!Series_contact_zip/postal_code	SE-230 53
!Series_contact_country	Sweden
!Series_supplementary_file	ftp://ftp.ncbi.nlm.nih.gov/geo/series/GSE63nnn/GSE63067/suppl/GSE63067_RAW.tar
!Series_supplementary_file	ftp://ftp.ncbi.nlm.nih.gov/geo/series/GSE63nnn/GSE63067/suppl/GSE63067_disease_vs_control_ratios.txt.gz
!Series_platform_id	GPL570
!Series_platform_taxid	9606
!Series_sample_taxid	9606
!Series_relation	SubSeries of: GSE63068
!Series_relation	BioProject: https://www.ncbi.nlm.nih.gov/bioproject/PRJNA266543
!Sample_title	Steatosis, biological replicate 1	Steatosis, biological replicate 2	Non-alcoholic steatohepatitis, biological replicate 1	Non-alcoholic steatohepatitis, biological replicate 2	Non-alcoholic steatohepatitis, biological replicate 3	Non-alcoholic steatohepatitis, biological replicate 4	Non-alcoholic steatohepatitis, biological replicate 5	Non-alcoholic steatohepatitis, biological replicate 6	Non-alcoholic steatohepatitis, biological replicate 7	Non-alcoholic steatohepatitis, biological replicate 8	Non-alcoholic steatohepatitis, biological replicate 9	Healthy, biological replicate 1	Healthy, biological replicate 2	Healthy, biological replicate 3	Healthy, biological replicate 4	Healthy, biological replicate 5	Healthy, biological replicate 6	Healthy, biological replicate 7
!Sample_geo_accession	GSM1539877	GSM1539878	GSM1539879	GSM1539880	GSM1539881	GSM1539882	GSM1539883	GSM1539884	GSM1539885	GSM1539886	GSM1539887	GSM1539888	GSM1539889	GSM1539890	GSM1539891	GSM1539892	GSM1539893	GSM1539894
!Sample_status	Public on Nov 07 2014	Public on Nov 07 2014	Public on Nov 07 2014	Public on Nov 07 2014	Public on Nov 07 2014	Public on Nov 07 2014	Public on Nov 07 2014	Public on Nov 07 2014	Public on Nov 07 2014	Public on Nov 07 2014	Public on Nov 07 2014	Public on Nov 07 2014	Public on Nov 07 2014	Public on Nov 07 2014	Public on Nov 07 2014	Public on Nov 07 2014	Public on Nov 07 2014	Public on Nov 07 2014
!Sample_submission_date	Nov 06 2014	Nov 06 2014	Nov 06 2014	Nov 06 2014	Nov 06 2014	Nov 06 2014	Nov 06 2014	Nov 06 2014	Nov 06 2014	Nov 06 2014	Nov 06 2014	Nov 06 2014	Nov 06 2014	Nov 06 2014	Nov 06 2014	Nov 06 2014	Nov 06 2014	Nov 06 2014
!Sample_last_update_date	Nov 07 2014	Nov 07 2014	Nov 07 2014	Nov 07 2014	Nov 07 2014	Nov 07 2014	Nov 07 2014	Nov 07 2014	Nov 07 2014	Nov 07 2014	Nov 07 2014	Nov 07 2014	Nov 07 2014	Nov 07 2014	Nov 07 2014	Nov 07 2014	Nov 07 2014	Nov 07 2014
!Sample_type	RNA	RNA	RNA	RNA	RNA	RNA	RNA	RNA	RNA	RNA	RNA	RNA	RNA	RNA	RNA	RNA	RNA	RNA
!Sample_channel_count	1	1	1	1	1	1	1	1	1	1	1	1	1	1	1	1	1	1
!Sample_source_name_ch1	Human liver, steatosis	Human liver, steatosis	Human liver, non-alcoholic steatohepatitis	Human liver, non-alcoholic steatohepatitis	Human liver, non-alcoholic steatohepatitis	Human liver, non-alcoholic steatohepatitis	Human liver, non-alcoholic steatohepatitis	Human liver, non-alcoholic steatohepatitis	Human liver, non-alcoholic steatohepatitis	Human liver, non-alcoholic steatohepatitis	Human liver, non-alcoholic steatohepatitis	Human liver, healthy	Human liver, healthy	Human liver, healthy	Human liver, healthy	Human liver, healthy	Human liver, healthy	Human liver, healthy
!Sample_organism_ch1	Homo sapiens	Homo sapiens	Homo sapiens	Homo sapiens	Homo sapiens	Homo sapiens	Homo sapiens	Homo sapiens	Homo sapiens	Homo sapiens	Homo sapiens	Homo sapiens	Homo sapiens	Homo sapiens	Homo sapiens	Homo sapiens	Homo sapiens	Homo sapiens
!Sample_characteristics_ch1	tissue: liver	tissue: liver	tissue: liver	tissue: liver	tissue: liver	tissue: liver	tissue: liver	tissue: liver	tissue: liver	tissue: liver	tissue: liver	tissue: liver	tissue: liver	tissue: liver	tissue: liver	tissue: liver	tissue: liver	tissue: liver
!Sample_characteristics_ch1	disease status: steatosis	disease status: steatosis	disease status: non-alcoholic steatohepatitis	disease status: non-alcoholic steatohepatitis	disease status: non-alcoholic steatohepatitis	disease status: non-alcoholic steatohepatitis	disease status: non-alcoholic steatohepatitis	disease status: non-alcoholic steatohepatitis	disease status: non-alcoholic steatohepatitis	disease status: non-alcoholic steatohepatitis	disease status: non-alcoholic steatohepatitis	disease status: healthy	disease status: healthy	disease status: healthy	disease status: healthy	disease status: healthy	disease status: healthy	disease status: healthy
!Sample_treatment_protocol_ch1	None	None	None	None	None	None	None	None	None	None	None	None	None	None	None	None	None	None
!Sample_molecule_ch1	total RNA	total RNA	total RNA	total RNA	total RNA	total RNA	total RNA	total RNA	total RNA	total RNA	total RNA	total RNA	total RNA	total RNA	total RNA	total RNA	total RNA	total RNA
!Sample_extract_protocol_ch1	4 millimeter punch of liver biopsy. Trizol extraction of total RNA was performed according to the manufacturer's instructions.	4 millimeter punch of liver biopsy. Trizol extraction of total RNA was performed according to the manufacturer's instructions.	4 millimeter punch of liver biopsy. Trizol extraction of total RNA was performed according to the manufacturer's instructions.	4 millimeter punch of liver biopsy. Trizol extraction of total RNA was performed according to the manufacturer's instructions.	4 millimeter punch of liver biopsy. Trizol extraction of total RNA was performed according to the manufacturer's instructions.	4 millimeter punch of liver biopsy. Trizol extraction of total RNA was performed according to the manufacturer's instructions.	4 millimeter punch of liver biopsy. Trizol extraction of total RNA was performed according to the manufacturer's instructions.	4 millimeter punch of liver biopsy. Trizol extraction of total RNA was performed according to the manufacturer's instructions.	4 millimeter punch of liver biopsy. Trizol extraction of total RNA was performed according to the manufacturer's instructions.	4 millimeter punch of liver biopsy. Trizol extraction of total RNA was performed according to the manufacturer's instructions.	4 millimeter punch of liver biopsy. Trizol extraction of total RNA was performed according to the manufacturer's instructions.	4 millimeter punch of liver biopsy. Trizol extraction of total RNA was performed according to the manufacturer's instructions.	4 millimeter punch of liver biopsy. Trizol extraction of total RNA was performed according to the manufacturer's instructions.	4 millimeter punch of liver biopsy. Trizol extraction of total RNA was performed according to the manufacturer's instructions.	4 millimeter punch of liver biopsy. Trizol extraction of total RNA was performed according to the manufacturer's instructions.	4 millimeter punch of liver biopsy. Trizol extraction of total RNA was performed according to the manufacturer's instructions.	4 millimeter punch of liver biopsy. Trizol extraction of total RNA was performed according to the manufacturer's instructions.	4 millimeter punch of liver biopsy. Trizol extraction of total RNA was performed according to the manufacturer's instructions.
!Sample_label_ch1	biotin	biotin	biotin	biotin	biotin	biotin	biotin	biotin	biotin	biotin	biotin	biotin	biotin	biotin	biotin	biotin	biotin	biotin
!Sample_label_protocol_ch1	Biotinylated cRNA were prepared according to the standard Affymetrix protocol from total RNA (Expression Analysis Technical Manual, Affymetrix).	Biotinylated cRNA were prepared according to the standard Affymetrix protocol from total RNA (Expression Analysis Technical Manual, Affymetrix).	Biotinylated cRNA were prepared according to the standard Affymetrix protocol from total RNA (Expression Analysis Technical Manual, Affymetrix).	Biotinylated cRNA were prepared according to the standard Affymetrix protocol from total RNA (Expression Analysis Technical Manual, Affymetrix).	Biotinylated cRNA were prepared according to the standard Affymetrix protocol from total RNA (Expression Analysis Technical Manual, Affymetrix).	Biotinylated cRNA were prepared according to the standard Affymetrix protocol from total RNA (Expression Analysis Technical Manual, Affymetrix).	Biotinylated cRNA were prepared according to the standard Affymetrix protocol from total RNA (Expression Analysis Technical Manual, Affymetrix).	Biotinylated cRNA were prepared according to the standard Affymetrix protocol from total RNA (Expression Analysis Technical Manual, Affymetrix).	Biotinylated cRNA were prepared according to the standard Affymetrix protocol from total RNA (Expression Analysis Technical Manual, Affymetrix).	Biotinylated cRNA were prepared according to the standard Affymetrix protocol from total RNA (Expression Analysis Technical Manual, Affymetrix).	Biotinylated cRNA were prepared according to the standard Affymetrix protocol from total RNA (Expression Analysis Technical Manual, Affymetrix).	Biotinylated cRNA were prepared according to the standard Affymetrix protocol from total RNA (Expression Analysis Technical Manual, Affymetrix).	Biotinylated cRNA were prepared according to the standard Affymetrix protocol from total RNA (Expression Analysis Technical Manual, Affymetrix).	Biotinylated cRNA were prepared according to the standard Affymetrix protocol from total RNA (Expression Analysis Technical Manual, Affymetrix).	Biotinylated cRNA were prepared according to the standard Affymetrix protocol from total RNA (Expression Analysis Technical Manual, Affymetrix).	Biotinylated cRNA were prepared according to the standard Affymetrix protocol from total RNA (Expression Analysis Technical Manual, Affymetrix).	Biotinylated cRNA were prepared according to the standard Affymetrix protocol from total RNA (Expression Analysis Technical Manual, Affymetrix).	Biotinylated cRNA were prepared according to the standard Affymetrix protocol from total RNA (Expression Analysis Technical Manual, Affymetrix).
!Sample_taxid_ch1	9606	9606	9606	9606	9606	9606	9606	9606	9606	9606	9606	9606	9606	9606	9606	9606	9606	9606
!Sample_hyb_protocol	Following fragmentation, cRNA was hybridized on Affymetrix HG-U133_Plus_2.na22 platform. GeneChips were washed and stained in the Fluidics Station 450.	Following fragmentation, cRNA was hybridized on Affymetrix HG-U133_Plus_2.na22 platform. GeneChips were washed and stained in the Fluidics Station 450.	Following fragmentation, cRNA was hybridized on Affymetrix HG-U133_Plus_2.na22 platform. GeneChips were washed and stained in the Fluidics Station 450.	Following fragmentation, cRNA was hybridized on Affymetrix HG-U133_Plus_2.na22 platform. GeneChips were washed and stained in the Fluidics Station 450.	Following fragmentation, cRNA was hybridized on Affymetrix HG-U133_Plus_2.na22 platform. GeneChips were washed and stained in the Fluidics Station 450.	Following fragmentation, cRNA was hybridized on Affymetrix HG-U133_Plus_2.na22 platform. GeneChips were washed and stained in the Fluidics Station 450.	Following fragmentation, cRNA was hybridized on Affymetrix HG-U133_Plus_2.na22 platform. GeneChips were washed and stained in the Fluidics Station 450.	Following fragmentation, cRNA was hybridized on Affymetrix HG-U133_Plus_2.na22 platform. GeneChips were washed and stained in the Fluidics Station 450.	Following fragmentation, cRNA was hybridized on Affymetrix HG-U133_Plus_2.na22 platform. GeneChips were washed and stained in the Fluidics Station 450.	Following fragmentation, cRNA was hybridized on Affymetrix HG-U133_Plus_2.na22 platform. GeneChips were washed and stained in the Fluidics Station 450.	Following fragmentation, cRNA was hybridized on Affymetrix HG-U133_Plus_2.na22 platform. GeneChips were washed and stained in the Fluidics Station 450.	Following fragmentation, cRNA was hybridized on Affymetrix HG-U133_Plus_2.na22 platform. GeneChips were washed and stained in the Fluidics Station 450.	Following fragmentation, cRNA was hybridized on Affymetrix HG-U133_Plus_2.na22 platform. GeneChips were washed and stained in the Fluidics Station 450.	Following fragmentation, cRNA was hybridized on Affymetrix HG-U133_Plus_2.na22 platform. GeneChips were washed and stained in the Fluidics Station 450.	Following fragmentation, cRNA was hybridized on Affymetrix HG-U133_Plus_2.na22 platform. GeneChips were washed and stained in the Fluidics Station 450.	Following fragmentation, cRNA was hybridized on Affymetrix HG-U133_Plus_2.na22 platform. GeneChips were washed and stained in the Fluidics Station 450.	Following fragmentation, cRNA was hybridized on Affymetrix HG-U133_Plus_2.na22 platform. GeneChips were washed and stained in the Fluidics Station 450.	Following fragmentation, cRNA was hybridized on Affymetrix HG-U133_Plus_2.na22 platform. GeneChips were washed and stained in the Fluidics Station 450.
!Sample_scan_protocol	GeneChips were scanned using the GeneChip® Scanner 3000 7G.	GeneChips were scanned using the GeneChip® Scanner 3000 7G.	GeneChips were scanned using the GeneChip® Scanner 3000 7G.	GeneChips were scanned using the GeneChip® Scanner 3000 7G.	GeneChips were scanned using the GeneChip® Scanner 3000 7G.	GeneChips were scanned using the GeneChip® Scanner 3000 7G.	GeneChips were scanned using the GeneChip® Scanner 3000 7G.	GeneChips were scanned using the GeneChip® Scanner 3000 7G.	GeneChips were scanned using the GeneChip® Scanner 3000 7G.	GeneChips were scanned using the GeneChip® Scanner 3000 7G.	GeneChips were scanned using the GeneChip® Scanner 3000 7G.	GeneChips were scanned using the GeneChip® Scanner 3000 7G.	GeneChips were scanned using the GeneChip® Scanner 3000 7G.	GeneChips were scanned using the GeneChip® Scanner 3000 7G.	GeneChips were scanned using the GeneChip® Scanner 3000 7G.	GeneChips were scanned using the GeneChip® Scanner 3000 7G.	GeneChips were scanned using the GeneChip® Scanner 3000 7G.	GeneChips were scanned using the GeneChip® Scanner 3000 7G.
!Sample_description	Gene expression data from human liver biopsia sample, when the tissue has been histopathologically determined to be steatosis.	Gene expression data from human liver biopsia sample, when the tissue has been histopathologically determined to be steatosis.	Gene expression data from human liver biopsia sample, when the tissue has been histopathologically determined to be non-alcoholic steatohepatitis.	Gene expression data from human liver biopsia sample, when the tissue has been histopathologically determined to be non-alcoholic steatohepatitis.	Gene expression data from human liver biopsia sample, when the tissue has been histopathologically determined to be non-alcoholic steatohepatitis.	Gene expression data from human liver biopsia sample, when the tissue has been histopathologically determined to be non-alcoholic steatohepatitis.	Gene expression data from human liver biopsia sample, when the tissue has been histopathologically determined to be non-alcoholic steatohepatitis.	Gene expression data from human liver biopsia sample, when the tissue has been histopathologically determined to be non-alcoholic steatohepatitis.	Gene expression data from human liver biopsia sample, when the tissue has been histopathologically determined to be non-alcoholic steatohepatitis.	Gene expression data from human liver biopsia sample, when the tissue has been histopathologically determined to be non-alcoholic steatohepatitis.	Gene expression data from human liver biopsia sample, when the tissue has been histopathologically determined to be non-alcoholic steatohepatitis.	Gene expression data from human liver biopsia sample from healthy liver.	Gene expression data from human liver biopsia sample from healthy liver.	Gene expression data from human liver biopsia sample from healthy liver.	Gene expression data from human liver biopsia sample from healthy liver.	Gene expression data from human liver biopsia sample from healthy liver.	Gene expression data from human liver biopsia sample from healthy liver.	Gene expression data from human liver biopsia sample from healthy liver.
!Sample_data_processing	The data were acquired with GCOS instrument and processed using RMA normalization method.	The data were acquired with GCOS instrument and processed using RMA normalization method.	The data were acquired with GCOS instrument and processed using RMA normalization method.	The data were acquired with GCOS instrument and processed using RMA normalization method.	The data were acquired with GCOS instrument and processed using RMA normalization method.	The data were acquired with GCOS instrument and processed using RMA normalization method.	The data were acquired with GCOS instrument and processed using RMA normalization method.	The data were acquired with GCOS instrument and processed using RMA normalization method.	The data were acquired with GCOS instrument and processed using RMA normalization method.	The data were acquired with GCOS instrument and processed using RMA normalization method.	The data were acquired with GCOS instrument and processed using RMA normalization method.	The data were acquired with GCOS instrument and processed using RMA normalization method.	The data were acquired with GCOS instrument and processed using RMA normalization method.	The data were acquired with GCOS instrument and processed using RMA normalization method.	The data were acquired with GCOS instrument and processed using RMA normalization method.	The data were acquired with GCOS instrument and processed using RMA normalization method.	The data were acquired with GCOS instrument and processed using RMA normalization method.	The data were acquired with GCOS instrument and processed using RMA normalization method.
!Sample_platform_id	GPL570	GPL570	GPL570	GPL570	GPL570	GPL570	GPL570	GPL570	GPL570	GPL570	GPL570	GPL570	GPL570	GPL570	GPL570	GPL570	GPL570	GPL570
!Sample_contact_name	Itziar,,Frades	Itziar,,Frades	Itziar,,Frades	Itziar,,Frades	Itziar,,Frades	Itziar,,Frades	Itziar,,Frades	Itziar,,Frades	Itziar,,Frades	Itziar,,Frades	Itziar,,Frades	Itziar,,Frades	Itziar,,Frades	Itziar,,Frades	Itziar,,Frades	Itziar,,Frades	Itziar,,Frades	Itziar,,Frades
!Sample_contact_department	Plant Protection Biology	Plant Protection Biology	Plant Protection Biology	Plant Protection Biology	Plant Protection Biology	Plant Protection Biology	Plant Protection Biology	Plant Protection Biology	Plant Protection Biology	Plant Protection Biology	Plant Protection Biology	Plant Protection Biology	Plant Protection Biology	Plant Protection Biology	Plant Protection Biology	Plant Protection Biology	Plant Protection Biology	Plant Protection Biology
!Sample_contact_institute	Swedish University of Agricultural Sciences	Swedish University of Agricultural Sciences	Swedish University of Agricultural Sciences	Swedish University of Agricultural Sciences	Swedish University of Agricultural Sciences	Swedish University of Agricultural Sciences	Swedish University of Agricultural Sciences	Swedish University of Agricultural Sciences	Swedish University of Agricultural Sciences	Swedish University of Agricultural Sciences	Swedish University of Agricultural Sciences	Swedish University of Agricultural Sciences	Swedish University of Agricultural Sciences	Swedish University of Agricultural Sciences	Swedish University of Agricultural Sciences	Swedish University of Agricultural Sciences	Swedish University of Agricultural Sciences	Swedish University of Agricultural Sciences
!Sample_contact_address	Sundsvägen 14	Sundsvägen 14	Sundsvägen 14	Sundsvägen 14	Sundsvägen 14	Sundsvägen 14	Sundsvägen 14	Sundsvägen 14	Sundsvägen 14	Sundsvägen 14	Sundsvägen 14	Sundsvägen 14	Sundsvägen 14	Sundsvägen 14	Sundsvägen 14	Sundsvägen 14	Sundsvägen 14	Sundsvägen 14
!Sample_contact_city	Alnarp	Alnarp	Alnarp	Alnarp	Alnarp	Alnarp	Alnarp	Alnarp	Alnarp	Alnarp	Alnarp	Alnarp	Alnarp	Alnarp	Alnarp	Alnarp	Alnarp	Alnarp
!Sample_contact_zip/postal_code	SE-230 53	SE-230 53	SE-230 53	SE-230 53	SE-230 53	SE-230 53	SE-230 53	SE-230 53	SE-230 53	SE-230 53	SE-230 53	SE-230 53	SE-230 53	SE-230 53	SE-230 53	SE-230 53	SE-230 53	SE-230 53
!Sample_contact_country	Sweden	Sweden	Sweden	Sweden	Sweden	Sweden	Sweden	Sweden	Sweden	Sweden	Sweden	Sweden	Sweden	Sweden	Sweden	Sweden	Sweden	Sweden
!Sample_supplementary_file	ftp://ftp.ncbi.nlm.nih.gov/geo/samples/GSM1539nnn/GSM1539877/suppl/GSM1539877_E_A_04SE96.CEL.gz	ftp://ftp.ncbi.nlm.nih.gov/geo/samples/GSM1539nnn/GSM1539878/suppl/GSM1539878_E_A_04SE102.CEL.gz	ftp://ftp.ncbi.nlm.nih.gov/geo/samples/GSM1539nnn/GSM1539879/suppl/GSM1539879_EHGI_B_04SE89HGPlus2.0250304.CEL.gz	ftp://ftp.ncbi.nlm.nih.gov/geo/samples/GSM1539nnn/GSM1539880/suppl/GSM1539880_EHGI_A_04SE90HGPlus2.0250304.CEL.gz	ftp://ftp.ncbi.nlm.nih.gov/geo/samples/GSM1539nnn/GSM1539881/suppl/GSM1539881_EHGI_A_04SE91HGPlus2.0250304.CEL.gz	ftp://ftp.ncbi.nlm.nih.gov/geo/samples/GSM1539nnn/GSM1539882/suppl/GSM1539882_EHGI_A_04SE94.CEL.gz	ftp://ftp.ncbi.nlm.nih.gov/geo/samples/GSM1539nnn/GSM1539883/suppl/GSM1539883_EHGI_A_04SE95HGPlus2.0250304.CEL.gz	ftp://ftp.ncbi.nlm.nih.gov/geo/samples/GSM1539nnn/GSM1539884/suppl/GSM1539884_EHGI_A_04SE97.CEL.gz	ftp://ftp.ncbi.nlm.nih.gov/geo/samples/GSM1539nnn/GSM1539885/suppl/GSM1539885_EHGI_A_04SE98HGPlus2.0250304.CEL.gz	ftp://ftp.ncbi.nlm.nih.gov/geo/samples/GSM1539nnn/GSM1539886/suppl/GSM1539886_EHGI_A_04SE99HGPlus_2.0.CEL.gz	ftp://ftp.ncbi.nlm.nih.gov/geo/samples/GSM1539nnn/GSM1539887/suppl/GSM1539887_EHGI_A_N_04SE101.CEL.gz	ftp://ftp.ncbi.nlm.nih.gov/geo/samples/GSM1539nnn/GSM1539888/suppl/GSM1539888_C_04SE112HGPlus_2.0.CEL.gz	ftp://ftp.ncbi.nlm.nih.gov/geo/samples/GSM1539nnn/GSM1539889/suppl/GSM1539889_C_04SE113HGPlus_2.0.CEL.gz	ftp://ftp.ncbi.nlm.nih.gov/geo/samples/GSM1539nnn/GSM1539890/suppl/GSM1539890_C_04SE177HGPlus_2.0.CEL.gz	ftp://ftp.ncbi.nlm.nih.gov/geo/samples/GSM1539nnn/GSM1539891/suppl/GSM1539891_C_04SE179HGPlus_2.0.CEL.gz	ftp://ftp.ncbi.nlm.nih.gov/geo/samples/GSM1539nnn/GSM1539892/suppl/GSM1539892_C_04SE412.CEL.gz	ftp://ftp.ncbi.nlm.nih.gov/geo/samples/GSM1539nnn/GSM1539893/suppl/GSM1539893_C_04SE413.CEL.gz	ftp://ftp.ncbi.nlm.nih.gov/geo/samples/GSM1539nnn/GSM1539894/suppl/GSM1539894_C_04SE414.CEL.gz
!Sample_data_row_count	54675	54675	54675	54675	54675	54675	54675	54675	54675	54675	54675	54675	54675	54675	54675	54675	54675	54675

## Sheet: GSE126848
!Series_title	HEPATIC TRANSCRIPTOME SIGNATURES IN PATIENTS WITH VARYING DEGREES OF NON-ALCOHOLIC FATTY LIVER DISEASE COMPARED TO HEALTHY NORMAL-WEIGHT INDIVIDUALS
!Series_geo_accession	GSE126848
!Series_status	Public on Feb 22 2019
!Series_submission_date	Feb 21 2019
!Series_last_update_date	Mar 26 2019
!Series_pubmed_id	30653341
!Series_summary	Non-alcoholic fatty liver disease (NAFLD) represents a spectrum of conditions ranging from simple steatosis (NAFL), over non-alcoholic steatohepatitis (NASH) with or without fibrosis, to cirrhosis with end-stage disease. The hepatic molecular events underlying the development of NAFLD and transition to NASH are poorly understood. The present study aimed to determine hepatic transcriptome dynamics…
!Series_overall_design	Liver biopsies from healthy, obese, NAFLD and NASH subjects
!Series_type	Expression profiling by high throughput sequencing
!Series_contributor	Kristoffer,,Rigbolt
!Series_contributor	Jens,C,Nielsen
!Series_sample_id	GSM3615293 GSM3615294 GSM3615295 GSM3615296 GSM3615297 GSM3615298 GSM3615299 GSM3615300 GSM3615301 GSM3615302 GSM3615303 GSM3615304 GSM3615305 GSM3615306 GSM3615307 GSM3615308 GSM3615309 GSM3615310 GSM3615311 GSM3615312 GSM3615313 GSM3615314 GSM3615315 GSM3615316 GSM3615317 GSM3615318 GSM3615319 GSM3615320 GSM3615321 GSM3615322 GSM3615323 GSM3615324 GSM3615325 GSM3615326 GSM3615327 GSM3615328 GSM…
!Series_contact_name	Kristoffer,,Rigbolt
!Series_contact_email	kri@gubra.dk
!Series_contact_institute	Gubra
!Series_contact_address	Hørsholm Kongevej 11B
!Series_contact_city	Hørsholm
!Series_contact_zip/postal_code	2970
!Series_contact_country	Denmark
!Series_supplementary_file	ftp://ftp.ncbi.nlm.nih.gov/geo/series/GSE126nnn/GSE126848/suppl/GSE126848_Gene_counts_raw.txt.gz
!Series_platform_id	GPL18573
!Series_platform_taxid	9606
!Series_sample_taxid	9606
!Series_relation	BioProject: https://www.ncbi.nlm.nih.gov/bioproject/PRJNA523510
!Series_relation	SRA: https://www.ncbi.nlm.nih.gov/sra?term=SRP186450
!Sample_title	NAFL_1	NAFL_2	NAFL_3	NAFL_4	NAFL_5	NAFL_6	NAFL_7	NAFL_8	NAFL_9	NAFL_10	NAFL_11	NAFL_12	NAFL_13	NAFL_14	NAFL_15	NASH_1	NASH_2	NASH_3	NASH_4	NASH_5	NASH_6	NASH_7	NASH_8	NASH_9	NASH_10	NASH_11	NASH_12	NASH_13	NASH_14	NASH_15	NASH_16	Normal-weight_1	Normal-weight_2	Normal-weight_3	Normal-weight_4	Normal-weight_5	Normal-weight_6	Normal-weight_7	Normal-weight_8	Normal-weight_9	Normal-weight_10	Normal-weight_11	Normal-weight_12	Normal-weight_13	Normal-weight_14	Obese_1	Obese_2	Obese_3	Obese_4
!Sample_geo_accession	GSM3615293	GSM3615294	GSM3615295	GSM3615296	GSM3615297	GSM3615298	GSM3615299	GSM3615300	GSM3615301	GSM3615302	GSM3615303	GSM3615304	GSM3615305	GSM3615306	GSM3615307	GSM3615308	GSM3615309	GSM3615310	GSM3615311	GSM3615312	GSM3615313	GSM3615314	GSM3615315	GSM3615316	GSM3615317	GSM3615318	GSM3615319	GSM3615320	GSM3615321	GSM3615322	GSM3615323	GSM3615324	GSM3615325	GSM3615326	GSM3615327	GSM3615328	GSM3615329	GSM3615330	GSM3615331	GSM3615332	GSM3615333	GSM3615334	GSM3615335	GSM3615336	GSM3615337	GSM3615338	GSM3615339	GSM3615340	GSM3615341
!Sample_status	Public on Feb 22 2019	Public on Feb 22 2019	Public on Feb 22 2019	Public on Feb 22 2019	Public on Feb 22 2019	Public on Feb 22 2019	Public on Feb 22 2019	Public on Feb 22 2019	Public on Feb 22 2019	Public on Feb 22 2019	Public on Feb 22 2019	Public on Feb 22 2019	Public on Feb 22 2019	Public on Feb 22 2019	Public on Feb 22 2019	Public on Feb 22 2019	Public on Feb 22 2019	Public on Feb 22 2019	Public on Feb 22 2019	Public on Feb 22 2019	Public on Feb 22 2019	Public on Feb 22 2019	Public on Feb 22 2019	Public on Feb 22 2019	Public on Feb 22 2019	Public on Feb 22 2019	Public on Feb 22 2019	Public on Feb 22 2019	Public on Feb 22 2019	Public on Feb 22 2019	Public on Feb 22 2019	Public on Feb 22 2019	Public on Feb 22 2019	Public on Feb 22 2019	Public on Feb 22 2019	Public on Feb 22 2019	Public on Feb 22 2019	Public on Feb 22 2019	Public on Feb 22 2019	Public on Feb 22 2019	Public on Feb 22 2019	Public on Feb 22 2019	Public on Feb 22 2019	Public on Feb 22 2019	Public on Feb 22 2019	Public on Feb 22 2019	Public on Feb 22 2019	Public on Feb 22 2019	Public on Feb 22 2019
!Sample_submission_date	Feb 21 2019	Feb 21 2019	Feb 21 2019	Feb 21 2019	Feb 21 2019	Feb 21 2019	Feb 21 2019	Feb 21 2019	Feb 21 2019	Feb 21 2019	Feb 21 2019	Feb 21 2019	Feb 21 2019	Feb 21 2019	Feb 21 2019	Feb 21 2019	Feb 21 2019	Feb 21 2019	Feb 21 2019	Feb 21 2019	Feb 21 2019	Feb 21 2019	Feb 21 2019	Feb 21 2019	Feb 21 2019	Feb 21 2019	Feb 21 2019	Feb 21 2019	Feb 21 2019	Feb 21 2019	Feb 21 2019	Feb 21 2019	Feb 21 2019	Feb 21 2019	Feb 21 2019	Feb 21 2019	Feb 21 2019	Feb 21 2019	Feb 21 2019	Feb 21 2019	Feb 21 2019	Feb 21 2019	Feb 21 2019	Feb 21 2019	Feb 21 2019	Feb 21 2019	Feb 21 2019	Feb 21 2019	Feb 21 2019
!Sample_last_update_date	Feb 22 2019	Feb 22 2019	Feb 22 2019	Feb 22 2019	Feb 22 2019	Feb 22 2019	Feb 22 2019	Feb 22 2019	Feb 22 2019	Feb 22 2019	Feb 22 2019	Feb 22 2019	Feb 22 2019	Feb 22 2019	Feb 22 2019	Feb 22 2019	Feb 22 2019	Feb 22 2019	Feb 22 2019	Feb 22 2019	Feb 22 2019	Feb 22 2019	Feb 22 2019	Feb 22 2019	Feb 22 2019	Feb 22 2019	Feb 22 2019	Feb 22 2019	Feb 22 2019	Feb 22 2019	Feb 22 2019	Feb 22 2019	Feb 22 2019	Feb 22 2019	Feb 22 2019	Feb 22 2019	Feb 22 2019	Feb 22 2019	Feb 22 2019	Feb 22 2019	Feb 22 2019	Feb 22 2019	Feb 22 2019	Feb 22 2019	Feb 22 2019	Feb 22 2019	Feb 22 2019	Feb 22 2019	Feb 22 2019
!Sample_type	SRA	SRA	SRA	SRA	SRA	SRA	SRA	SRA	SRA	SRA	SRA	SRA	SRA	SRA	SRA	SRA	SRA	SRA	SRA	SRA	SRA	SRA	SRA	SRA	SRA	SRA	SRA	SRA	SRA	SRA	SRA	SRA	SRA	SRA	SRA	SRA	SRA	SRA	SRA	SRA	SRA	SRA	SRA	SRA	SRA	SRA	SRA	SRA	SRA
!Sample_channel_count	1	1	1	1	1	1	1	1	1	1	1	1	1	1	1	1	1	1	1	1	1	1	1	1	1	1	1	1	1	1	1	1	1	1	1	1	1	1	1	1	1	1	1	1	1	1	1	1	1
!Sample_source_name_ch1	Liver needle biopsy	Liver needle biopsy	Liver needle biopsy	Liver needle biopsy	Liver needle biopsy	Liver needle biopsy	Liver needle biopsy	Liver needle biopsy	Liver needle biopsy	Liver needle biopsy	Liver needle biopsy	Liver needle biopsy	Liver needle biopsy	Liver needle biopsy	Liver needle biopsy	Liver needle biopsy	Liver needle biopsy	Liver needle biopsy	Liver needle biopsy	Liver needle biopsy	Liver needle biopsy	Liver needle biopsy	Liver needle biopsy	Liver needle biopsy	Liver needle biopsy	Liver needle biopsy	Liver needle biopsy	Liver needle biopsy	Liver needle biopsy	Liver needle biopsy	Liver needle biopsy	Liver needle biopsy	Liver needle biopsy	Liver needle biopsy	Liver needle biopsy	Liver needle biopsy	Liver needle biopsy	Liver needle biopsy	Liver needle biopsy	Liver needle biopsy	Liver needle biopsy	Liver needle biopsy	Liver needle biopsy	Liver needle biopsy	Liver needle biopsy	Liver needle biopsy	Liver needle biopsy	Liver needle biopsy	Liver needle biopsy
!Sample_organism_ch1	Homo sapiens	Homo sapiens	Homo sapiens	Homo sapiens	Homo sapiens	Homo sapiens	Homo sapiens	Homo sapiens	Homo sapiens	Homo sapiens	Homo sapiens	Homo sapiens	Homo sapiens	Homo sapiens	Homo sapiens	Homo sapiens	Homo sapiens	Homo sapiens	Homo sapiens	Homo sapiens	Homo sapiens	Homo sapiens	Homo sapiens	Homo sapiens	Homo sapiens	Homo sapiens	Homo sapiens	Homo sapiens	Homo sapiens	Homo sapiens	Homo sapiens	Homo sapiens	Homo sapiens	Homo sapiens	Homo sapiens	Homo sapiens	Homo sapiens	Homo sapiens	Homo sapiens	Homo sapiens	Homo sapiens	Homo sapiens	Homo sapiens	Homo sapiens	Homo sapiens	Homo sapiens	Homo sapiens	Homo sapiens	Homo sapiens
!Sample_characteristics_ch1	gender: Male	gender: Male	gender: Male	gender: Female	gender: Female	gender: Male	gender: Male	gender: Female	gender: Male	gender: Male	gender: Male	gender: Female	gender: Female	gender: Male	gender: Female	gender: Male	gender: Female	gender: Male	gender: Female	gender: Male	gender: Male	gender: Male	gender: Male	gender: Male	gender: Female	gender: Female	gender: Male	gender: Male	gender: Male	gender: Male	gender: Male	gender: Male	gender: Male	gender: Male	gender: Male	gender: Male	gender: Male	gender: Male	gender: Male	gender: Male	gender: Male	gender: Male	gender: Male	gender: Male	gender: Male	gender: Male	gender: Male	gender: Male	gender: Male
!Sample_characteristics_ch1	tissue: Liver	tissue: Liver	tissue: Liver	tissue: Liver	tissue: Liver	tissue: Liver	tissue: Liver	tissue: Liver	tissue: Liver	tissue: Liver	tissue: Liver	tissue: Liver	tissue: Liver	tissue: Liver	tissue: Liver	tissue: Liver	tissue: Liver	tissue: Liver	tissue: Liver	tissue: Liver	tissue: Liver	tissue: Liver	tissue: Liver	tissue: Liver	tissue: Liver	tissue: Liver	tissue: Liver	tissue: Liver	tissue: Liver	tissue: Liver	tissue: Liver	tissue: Liver	tissue: Liver	tissue: Liver	tissue: Liver	tissue: Liver	tissue: Liver	tissue: Liver	tissue: Liver	tissue: Liver	tissue: Liver	tissue: Liver	tissue: Liver	tissue: Liver	tissue: Liver	tissue: Liver	tissue: Liver	tissue: Liver	tissue: Liver
!Sample_characteristics_ch1	disease: NAFLD	disease: NAFLD	disease: NAFLD	disease: NAFLD	disease: NAFLD	disease: NAFLD	disease: NAFLD	disease: NAFLD	disease: NAFLD	disease: NAFLD	disease: NAFLD	disease: NAFLD	disease: NAFLD	disease: NAFLD	disease: NAFLD	disease: NASH	disease: NASH	disease: NASH	disease: NASH	disease: NASH	disease: NASH	disease: NASH	disease: NASH	disease: NASH	disease: NASH	disease: NASH	disease: NASH	disease: NASH	disease: NASH	disease: NASH	disease: NASH	disease: healthy	disease: healthy	disease: healthy	disease: healthy	disease: healthy	disease: healthy	disease: healthy	disease: healthy	disease: healthy	disease: healthy	disease: healthy	disease: healthy	disease: healthy	disease: healthy	disease: obese	disease: obese	disease: obese	disease: obese
!Sample_molecule_ch1	polyA RNA	polyA RNA	polyA RNA	polyA RNA	polyA RNA	polyA RNA	polyA RNA	polyA RNA	polyA RNA	polyA RNA	polyA RNA	polyA RNA	polyA RNA	polyA RNA	polyA RNA	polyA RNA	polyA RNA	polyA RNA	polyA RNA	polyA RNA	polyA RNA	polyA RNA	polyA RNA	polyA RNA	polyA RNA	polyA RNA	polyA RNA	polyA RNA	polyA RNA	polyA RNA	polyA RNA	polyA RNA	polyA RNA	polyA RNA	polyA RNA	polyA RNA	polyA RNA	polyA RNA	polyA RNA	polyA RNA	polyA RNA	polyA RNA	polyA RNA	polyA RNA	polyA RNA	polyA RNA	polyA RNA	polyA RNA	polyA RNA
!Sample_extract_protocol_ch1	TruSeq® Stranded mRNA Library Prep for NeoPrep	TruSeq® Stranded mRNA Library Prep for NeoPrep	TruSeq® Stranded mRNA Library Prep for NeoPrep	TruSeq® Stranded mRNA Library Prep for NeoPrep	TruSeq® Stranded mRNA Library Prep for NeoPrep	TruSeq® Stranded mRNA Library Prep for NeoPrep	TruSeq® Stranded mRNA Library Prep for NeoPrep	TruSeq® Stranded mRNA Library Prep for NeoPrep	TruSeq® Stranded mRNA Library Prep for NeoPrep	TruSeq® Stranded mRNA Library Prep for NeoPrep	TruSeq® Stranded mRNA Library Prep for NeoPrep	TruSeq® Stranded mRNA Library Prep for NeoPrep	TruSeq® Stranded mRNA Library Prep for NeoPrep	TruSeq® Stranded mRNA Library Prep for NeoPrep	TruSeq® Stranded mRNA Library Prep for NeoPrep	TruSeq® Stranded mRNA Library Prep for NeoPrep	TruSeq® Stranded mRNA Library Prep for NeoPrep	TruSeq® Stranded mRNA Library Prep for NeoPrep	TruSeq® Stranded mRNA Library Prep for NeoPrep	TruSeq® Stranded mRNA Library Prep for NeoPrep	TruSeq® Stranded mRNA Library Prep for NeoPrep	TruSeq® Stranded mRNA Library Prep for NeoPrep	TruSeq® Stranded mRNA Library Prep for NeoPrep	TruSeq® Stranded mRNA Library Prep for NeoPrep	TruSeq® Stranded mRNA Library Prep for NeoPrep	TruSeq® Stranded mRNA Library Prep for NeoPrep	TruSeq® Stranded mRNA Library Prep for NeoPrep	TruSeq® Stranded mRNA Library Prep for NeoPrep	TruSeq® Stranded mRNA Library Prep for NeoPrep	TruSeq® Stranded mRNA Library Prep for NeoPrep	TruSeq® Stranded mRNA Library Prep for NeoPrep	TruSeq® Stranded mRNA Library Prep for NeoPrep	TruSeq® Stranded mRNA Library Prep for NeoPrep	TruSeq® Stranded mRNA Library Prep for NeoPrep	TruSeq® Stranded mRNA Library Prep for NeoPrep	TruSeq® Stranded mRNA Library Prep for NeoPrep	TruSeq® Stranded mRNA Library Prep for NeoPrep	TruSeq® Stranded mRNA Library Prep for NeoPrep	TruSeq® Stranded mRNA Library Prep for NeoPrep	TruSeq® Stranded mRNA Library Prep for NeoPrep	TruSeq® Stranded mRNA Library Prep for NeoPrep	TruSeq® Stranded mRNA Library Prep for NeoPrep	TruSeq® Stranded mRNA Library Prep for NeoPrep	TruSeq® Stranded mRNA Library Prep for NeoPrep	TruSeq® Stranded mRNA Library Prep for NeoPrep	TruSeq® Stranded mRNA Library Prep for NeoPrep	TruSeq® Stranded mRNA Library Prep for NeoPrep	TruSeq® Stranded mRNA Library Prep for NeoPrep	TruSeq® Stranded mRNA Library Prep for NeoPrep
!Sample_extract_protocol_ch1	RNA was isolated from fine needle biopsies of human livers using NucleoSpin® from MACHEREY-NAGEL according to manufactors protocol	RNA was isolated from fine needle biopsies of human livers using NucleoSpin® from MACHEREY-NAGEL according to manufactors protocol	RNA was isolated from fine needle biopsies of human livers using NucleoSpin® from MACHEREY-NAGEL according to manufactors protocol	RNA was isolated from fine needle biopsies of human livers using NucleoSpin® from MACHEREY-NAGEL according to manufactors protocol	RNA was isolated from fine needle biopsies of human livers using NucleoSpin® from MACHEREY-NAGEL according to manufactors protocol	RNA was isolated from fine needle biopsies of human livers using NucleoSpin® from MACHEREY-NAGEL according to manufactors protocol	RNA was isolated from fine needle biopsies of human livers using NucleoSpin® from MACHEREY-NAGEL according to manufactors protocol	RNA was isolated from fine needle biopsies of human livers using NucleoSpin® from MACHEREY-NAGEL according to manufactors protocol	RNA was isolated from fine needle biopsies of human livers using NucleoSpin® from MACHEREY-NAGEL according to manufactors protocol	RNA was isolated from fine needle biopsies of human livers using NucleoSpin® from MACHEREY-NAGEL according to manufactors protocol	RNA was isolated from fine needle biopsies of human livers using NucleoSpin® from MACHEREY-NAGEL according to manufactors protocol	RNA was isolated from fine needle biopsies of human livers using NucleoSpin® from MACHEREY-NAGEL according to manufactors protocol	RNA was isolated from fine needle biopsies of human livers using NucleoSpin® from MACHEREY-NAGEL according to manufactors protocol	RNA was isolated from fine needle biopsies of human livers using NucleoSpin® from MACHEREY-NAGEL according to manufactors protocol	RNA was isolated from fine needle biopsies of human livers using NucleoSpin® from MACHEREY-NAGEL according to manufactors protocol	RNA was isolated from fine needle biopsies of human livers using NucleoSpin® from MACHEREY-NAGEL according to manufactors protocol	RNA was isolated from fine needle biopsies of human livers using NucleoSpin® from MACHEREY-NAGEL according to manufactors protocol	RNA was isolated from fine needle biopsies of human livers using NucleoSpin® from MACHEREY-NAGEL according to manufactors protocol	RNA was isolated from fine needle biopsies of human livers using NucleoSpin® from MACHEREY-NAGEL according to manufactors protocol	RNA was isolated from fine needle biopsies of human livers using NucleoSpin® from MACHEREY-NAGEL according to manufactors protocol	RNA was isolated from fine needle biopsies of human livers using NucleoSpin® from MACHEREY-NAGEL according to manufactors protocol	RNA was isolated from fine needle biopsies of human livers using NucleoSpin® from MACHEREY-NAGEL according to manufactors protocol	RNA was isolated from fine needle biopsies of human livers using NucleoSpin® from MACHEREY-NAGEL according to manufactors protocol	RNA was isolated from fine needle biopsies of human livers using NucleoSpin® from MACHEREY-NAGEL according to manufactors protocol	RNA was isolated from fine needle biopsies of human livers using NucleoSpin® from MACHEREY-NAGEL according to manufactors protocol	RNA was isolated from fine needle biopsies of human livers using NucleoSpin® from MACHEREY-NAGEL according to manufactors protocol	RNA was isolated from fine needle biopsies of human livers using NucleoSpin® from MACHEREY-NAGEL according to manufactors protocol	RNA was isolated from fine needle biopsies of human livers using NucleoSpin® from MACHEREY-NAGEL according to manufactors protocol	RNA was isolated from fine needle biopsies of human livers using NucleoSpin® from MACHEREY-NAGEL according to manufactors protocol	RNA was isolated from fine needle biopsies of human livers using NucleoSpin® from MACHEREY-NAGEL according to manufactors protocol	RNA was isolated from fine needle biopsies of human livers using NucleoSpin® from MACHEREY-NAGEL according to manufactors protocol	RNA was isolated from fine needle biopsies of human livers using NucleoSpin® from MACHEREY-NAGEL according to manufactors protocol	RNA was isolated from fine needle biopsies of human livers using NucleoSpin® from MACHEREY-NAGEL according to manufactors protocol	RNA was isolated from fine needle biopsies of human livers using NucleoSpin® from MACHEREY-NAGEL according to manufactors protocol	RNA was isolated from fine needle biopsies of human livers using NucleoSpin® from MACHEREY-NAGEL according to manufactors protocol	RNA was isolated from fine needle biopsies of human livers using NucleoSpin® from MACHEREY-NAGEL according to manufactors protocol	RNA was isolated from fine needle biopsies of human livers using NucleoSpin® from MACHEREY-NAGEL according to manufactors protocol	RNA was isolated from fine needle biopsies of human livers using NucleoSpin® from MACHEREY-NAGEL according to manufactors protocol	RNA was isolated from fine needle biopsies of human livers using NucleoSpin® from MACHEREY-NAGEL according to manufactors protocol	RNA was isolated from fine needle biopsies of human livers using NucleoSpin® from MACHEREY-NAGEL according to manufactors protocol	RNA was isolated from fine needle biopsies of human livers using NucleoSpin® from MACHEREY-NAGEL according to manufactors protocol	RNA was isolated from fine needle biopsies of human livers using NucleoSpin® from MACHEREY-NAGEL according to manufactors protocol	RNA was isolated from fine needle biopsies of human livers using NucleoSpin® from MACHEREY-NAGEL according to manufactors protocol	RNA was isolated from fine needle biopsies of human livers using NucleoSpin® from MACHEREY-NAGEL according to manufactors protocol	RNA was isolated from fine needle biopsies of human livers using NucleoSpin® from MACHEREY-NAGEL according to manufactors protocol	RNA was isolated from fine needle biopsies of human livers using NucleoSpin® from MACHEREY-NAGEL according to manufactors protocol	RNA was isolated from fine needle biopsies of human livers using NucleoSpin® from MACHEREY-NAGEL according to manufactors protocol	RNA was isolated from fine needle biopsies of human livers using NucleoSpin® from MACHEREY-NAGEL according to manufactors protocol	RNA was isolated from fine needle biopsies of human livers using NucleoSpin® from MACHEREY-NAGEL according to manufactors protocol
!Sample_taxid_ch1	9606	9606	9606	9606	9606	9606	9606	9606	9606	9606	9606	9606	9606	9606	9606	9606	9606	9606	9606	9606	9606	9606	9606	9606	9606	9606	9606	9606	9606	9606	9606	9606	9606	9606	9606	9606	9606	9606	9606	9606	9606	9606	9606	9606	9606	9606	9606	9606	9606
!Sample_description	2683	2685	2687	2689	2691	2693	2697	2701	2703	3993	3995	3998	4002	4007	4010	2684	2688	2692	2696	2698	2704	2705	3992	3994	3996	3997	4000	4004	4005	4006	4008	869	873	875	877	879	881	883	885	887	889	891	893	897	910	872	874	876	878
!Sample_data_processing	bcl2fastq v2.17.1.14 used for basecalling	bcl2fastq v2.17.1.14 used for basecalling	bcl2fastq v2.17.1.14 used for basecalling	bcl2fastq v2.17.1.14 used for basecalling	bcl2fastq v2.17.1.14 used for basecalling	bcl2fastq v2.17.1.14 used for basecalling	bcl2fastq v2.17.1.14 used for basecalling	bcl2fastq v2.17.1.14 used for basecalling	bcl2fastq v2.17.1.14 used for basecalling	bcl2fastq v2.17.1.14 used for basecalling	bcl2fastq v2.17.1.14 used for basecalling	bcl2fastq v2.17.1.14 used for basecalling	bcl2fastq v2.17.1.14 used for basecalling	bcl2fastq v2.17.1.14 used for basecalling	bcl2fastq v2.17.1.14 used for basecalling	bcl2fastq v2.17.1.14 used for basecalling	bcl2fastq v2.17.1.14 used for basecalling	bcl2fastq v2.17.1.14 used for basecalling	bcl2fastq v2.17.1.14 used for basecalling	bcl2fastq v2.17.1.14 used for basecalling	bcl2fastq v2.17.1.14 used for basecalling	bcl2fastq v2.17.1.14 used for basecalling	bcl2fastq v2.17.1.14 used for basecalling	bcl2fastq v2.17.1.14 used for basecalling	bcl2fastq v2.17.1.14 used for basecalling	bcl2fastq v2.17.1.14 used for basecalling	bcl2fastq v2.17.1.14 used for basecalling	bcl2fastq v2.17.1.14 used for basecalling	bcl2fastq v2.17.1.14 used for basecalling	bcl2fastq v2.17.1.14 used for basecalling	bcl2fastq v2.17.1.14 used for basecalling	bcl2fastq v2.17.1.14 used for basecalling	bcl2fastq v2.17.1.14 used for basecalling	bcl2fastq v2.17.1.14 used for basecalling	bcl2fastq v2.17.1.14 used for basecalling	bcl2fastq v2.17.1.14 used for basecalling	bcl2fastq v2.17.1.14 used for basecalling	bcl2fastq v2.17.1.14 used for basecalling	bcl2fastq v2.17.1.14 used for basecalling	bcl2fastq v2.17.1.14 used for basecalling	bcl2fastq v2.17.1.14 used for basecalling	bcl2fastq v2.17.1.14 used for basecalling	bcl2fastq v2.17.1.14 used for basecalling	bcl2fastq v2.17.1.14 used for basecalling	bcl2fastq v2.17.1.14 used for basecalling	bcl2fastq v2.17.1.14 used for basecalling	bcl2fastq v2.17.1.14 used for basecalling	bcl2fastq v2.17.1.14 used for basecalling	bcl2fastq v2.17.1.14 used for basecalling
!Sample_data_processing	Sequenced reads were mapped to Ensembl Mus musculus genome using whole genome using STAR v2.5.2a with default parameters	Sequenced reads were mapped to Ensembl Mus musculus genome using whole genome using STAR v2.5.2a with default parameters	Sequenced reads were mapped to Ensembl Mus musculus genome using whole genome using STAR v2.5.2a with default parameters	Sequenced reads were mapped to Ensembl Mus musculus genome using whole genome using STAR v2.5.2a with default parameters	Sequenced reads were mapped to Ensembl Mus musculus genome using whole genome using STAR v2.5.2a with default parameters	Sequenced reads were mapped to Ensembl Mus musculus genome using whole genome using STAR v2.5.2a with default parameters	Sequenced reads were mapped to Ensembl Mus musculus genome using whole genome using STAR v2.5.2a with default parameters	Sequenced reads were mapped to Ensembl Mus musculus genome using whole genome using STAR v2.5.2a with default parameters	Sequenced reads were mapped to Ensembl Mus musculus genome using whole genome using STAR v2.5.2a with default parameters	Sequenced reads were mapped to Ensembl Mus musculus genome using whole genome using STAR v2.5.2a with default parameters	Sequenced reads were mapped to Ensembl Mus musculus genome using whole genome using STAR v2.5.2a with default parameters	Sequenced reads were mapped to Ensembl Mus musculus genome using whole genome using STAR v2.5.2a with default parameters	Sequenced reads were mapped to Ensembl Mus musculus genome using whole genome using STAR v2.5.2a with default parameters	Sequenced reads were mapped to Ensembl Mus musculus genome using whole genome using STAR v2.5.2a with default parameters	Sequenced reads were mapped to Ensembl Mus musculus genome using whole genome using STAR v2.5.2a with default parameters	Sequenced reads were mapped to Ensembl Mus musculus genome using whole genome using STAR v2.5.2a with default parameters	Sequenced reads were mapped to Ensembl Mus musculus genome using whole genome using STAR v2.5.2a with default parameters	Sequenced reads were mapped to Ensembl Mus musculus genome using whole genome using STAR v2.5.2a with default parameters	Sequenced reads were mapped to Ensembl Mus musculus genome using whole genome using STAR v2.5.2a with default parameters	Sequenced reads were mapped to Ensembl Mus musculus genome using whole genome using STAR v2.5.2a with default parameters	Sequenced reads were mapped to Ensembl Mus musculus genome using whole genome using STAR v2.5.2a with default parameters	Sequenced reads were mapped to Ensembl Mus musculus genome using whole genome using STAR v2.5.2a with default parameters	Sequenced reads were mapped to Ensembl Mus musculus genome using whole genome using STAR v2.5.2a with default parameters	Sequenced reads were mapped to Ensembl Mus musculus genome using whole genome using STAR v2.5.2a with default parameters	Sequenced reads were mapped to Ensembl Mus musculus genome using whole genome using STAR v2.5.2a with default parameters	Sequenced reads were mapped to Ensembl Mus musculus genome using whole genome using STAR v2.5.2a with default parameters	Sequenced reads were mapped to Ensembl Mus musculus genome using whole genome using STAR v2.5.2a with default parameters	Sequenced reads were mapped to Ensembl Mus musculus genome using whole genome using STAR v2.5.2a with default parameters	Sequenced reads were mapped to Ensembl Mus musculus genome using whole genome using STAR v2.5.2a with default parameters	Sequenced reads were mapped to Ensembl Mus musculus genome using whole genome using STAR v2.5.2a with default parameters	Sequenced reads were mapped to Ensembl Mus musculus genome using whole genome using STAR v2.5.2a with default parameters	Sequenced reads were mapped to Ensembl Mus musculus genome using whole genome using STAR v2.5.2a with default parameters	Sequenced reads were mapped to Ensembl Mus musculus genome using whole genome using STAR v2.5.2a with default parameters	Sequenced reads were mapped to Ensembl Mus musculus genome using whole genome using STAR v2.5.2a with default parameters	Sequenced reads were mapped to Ensembl Mus musculus genome using whole genome using STAR v2.5.2a with default parameters	Sequenced reads were mapped to Ensembl Mus musculus genome using whole genome using STAR v2.5.2a with default parameters	Sequenced reads were mapped to Ensembl Mus musculus genome using whole genome using STAR v2.5.2a with default parameters	Sequenced reads were mapped to Ensembl Mus musculus genome using whole genome using STAR v2.5.2a with default parameters	Sequenced reads were mapped to Ensembl Mus musculus genome using whole genome using STAR v2.5.2a with default parameters	Sequenced reads were mapped to Ensembl Mus musculus genome using whole genome using STAR v2.5.2a with default parameters	Sequenced reads were mapped to Ensembl Mus musculus genome using whole genome using STAR v2.5.2a with default parameters	Sequenced reads were mapped to Ensembl Mus musculus genome using whole genome using STAR v2.5.2a with default parameters	Sequenced reads were mapped to Ensembl Mus musculus genome using whole genome using STAR v2.5.2a with default parameters	Sequenced reads were mapped to Ensembl Mus musculus genome using whole genome using STAR v2.5.2a with default parameters	Sequenced reads were mapped to Ensembl Mus musculus genome using whole genome using STAR v2.5.2a with default parameters	Sequenced reads were mapped to Ensembl Mus musculus genome using whole genome using STAR v2.5.2a with default parameters	Sequenced reads were mapped to Ensembl Mus musculus genome using whole genome using STAR v2.5.2a with default parameters	Sequenced reads were mapped to Ensembl Mus musculus genome using whole genome using STAR v2.5.2a with default parameters	Sequenced reads were mapped to Ensembl Mus musculus genome using whole genome using STAR v2.5.2a with default parameters
!Sample_data_processing	Filtering for protein coding genes	Filtering for protein coding genes	Filtering for protein coding genes	Filtering for protein coding genes	Filtering for protein coding genes	Filtering for protein coding genes	Filtering for protein coding genes	Filtering for protein coding genes	Filtering for protein coding genes	Filtering for protein coding genes	Filtering for protein coding genes	Filtering for protein coding genes	Filtering for protein coding genes	Filtering for protein coding genes	Filtering for protein coding genes	Filtering for protein coding genes	Filtering for protein coding genes	Filtering for protein coding genes	Filtering for protein coding genes	Filtering for protein coding genes	Filtering for protein coding genes	Filtering for protein coding genes	Filtering for protein coding genes	Filtering for protein coding genes	Filtering for protein coding genes	Filtering for protein coding genes	Filtering for protein coding genes	Filtering for protein coding genes	Filtering for protein coding genes	Filtering for protein coding genes	Filtering for protein coding genes	Filtering for protein coding genes	Filtering for protein coding genes	Filtering for protein coding genes	Filtering for protein coding genes	Filtering for protein coding genes	Filtering for protein coding genes	Filtering for protein coding genes	Filtering for protein coding genes	Filtering for protein coding genes	Filtering for protein coding genes	Filtering for protein coding genes	Filtering for protein coding genes	Filtering for protein coding genes	Filtering for protein coding genes	Filtering for protein coding genes	Filtering for protein coding genes	Filtering for protein coding genes	Filtering for protein coding genes
!Sample_data_processing	Genome_build: Ensembl GRCh38 89	Genome_build: Ensembl GRCh38 89	Genome_build: Ensembl GRCh38 89	Genome_build: Ensembl GRCh38 89	Genome_build: Ensembl GRCh38 89	Genome_build: Ensembl GRCh38 89	Genome_build: Ensembl GRCh38 89	Genome_build: Ensembl GRCh38 89	Genome_build: Ensembl GRCh38 89	Genome_build: Ensembl GRCh38 89	Genome_build: Ensembl GRCh38 89	Genome_build: Ensembl GRCh38 89	Genome_build: Ensembl GRCh38 89	Genome_build: Ensembl GRCh38 89	Genome_build: Ensembl GRCh38 89	Genome_build: Ensembl GRCh38 89	Genome_build: Ensembl GRCh38 89	Genome_build: Ensembl GRCh38 89	Genome_build: Ensembl GRCh38 89	Genome_build: Ensembl GRCh38 89	Genome_build: Ensembl GRCh38 89	Genome_build: Ensembl GRCh38 89	Genome_build: Ensembl GRCh38 89	Genome_build: Ensembl GRCh38 89	Genome_build: Ensembl GRCh38 89	Genome_build: Ensembl GRCh38 89	Genome_build: Ensembl GRCh38 89	Genome_build: Ensembl GRCh38 89	Genome_build: Ensembl GRCh38 89	Genome_build: Ensembl GRCh38 89	Genome_build: Ensembl GRCh38 89	Genome_build: Ensembl GRCh38 89	Genome_build: Ensembl GRCh38 89	Genome_build: Ensembl GRCh38 89	Genome_build: Ensembl GRCh38 89	Genome_build: Ensembl GRCh38 89	Genome_build: Ensembl GRCh38 89	Genome_build: Ensembl GRCh38 89	Genome_build: Ensembl GRCh38 89	Genome_build: Ensembl GRCh38 89	Genome_build: Ensembl GRCh38 89	Genome_build: Ensembl GRCh38 89	Genome_build: Ensembl GRCh38 89	Genome_build: Ensembl GRCh38 89	Genome_build: Ensembl GRCh38 89	Genome_build: Ensembl GRCh38 89	Genome_build: Ensembl GRCh38 89	Genome_build: Ensembl GRCh38 89	Genome_build: Ensembl GRCh38 89
!Sample_data_processing	Supplementary_files_format_and_content: Count table	Supplementary_files_format_and_content: Count table	Supplementary_files_format_and_content: Count table	Supplementary_files_format_and_content: Count table	Supplementary_files_format_and_content: Count table	Supplementary_files_format_and_content: Count table	Supplementary_files_format_and_content: Count table	Supplementary_files_format_and_content: Count table	Supplementary_files_format_and_content: Count table	Supplementary_files_format_and_content: Count table	Supplementary_files_format_and_content: Count table	Supplementary_files_format_and_content: Count table	Supplementary_files_format_and_content: Count table	Supplementary_files_format_and_content: Count table	Supplementary_files_format_and_content: Count table	Supplementary_files_format_and_content: Count table	Supplementary_files_format_and_content: Count table	Supplementary_files_format_and_content: Count table	Supplementary_files_format_and_content: Count table	Supplementary_files_format_and_content: Count table	Supplementary_files_format_and_content: Count table	Supplementary_files_format_and_content: Count table	Supplementary_files_format_and_content: Count table	Supplementary_files_format_and_content: Count table	Supplementary_files_format_and_content: Count table	Supplementary_files_format_and_content: Count table	Supplementary_files_format_and_content: Count table	Supplementary_files_format_and_content: Count table	Supplementary_files_format_and_content: Count table	Supplementary_files_format_and_content: Count table	Supplementary_files_format_and_content: Count table	Supplementary_files_format_and_content: Count table	Supplementary_files_format_and_content: Count table	Supplementary_files_format_and_content: Count table	Supplementary_files_format_and_content: Count table	Supplementary_files_format_and_content: Count table	Supplementary_files_format_and_content: Count table	Supplementary_files_format_and_content: Count table	Supplementary_files_format_and_content: Count table	Supplementary_files_format_and_content: Count table	Supplementary_files_format_and_content: Count table	Supplementary_files_format_and_content: Count table	Supplementary_files_format_and_content: Count table	Supplementary_files_format_and_content: Count table	Supplementary_files_format_and_content: Count table	Supplementary_files_format_and_content: Count table	Supplementary_files_format_and_content: Count table	Supplementary_files_format_and_content: Count table	Supplementary_files_format_and_content: Count table
!Sample_platform_id	GPL18573	GPL18573	GPL18573	GPL18573	GPL18573	GPL18573	GPL18573	GPL18573	GPL18573	GPL18573	GPL18573	GPL18573	GPL18573	GPL18573	GPL18573	GPL18573	GPL18573	GPL18573	GPL18573	GPL18573	GPL18573	GPL18573	GPL18573	GPL18573	GPL18573	GPL18573	GPL18573	GPL18573	GPL18573	GPL18573	GPL18573	GPL18573	GPL18573	GPL18573	GPL18573	GPL18573	GPL18573	GPL18573	GPL18573	GPL18573	GPL18573	GPL18573	GPL18573	GPL18573	GPL18573	GPL18573	GPL18573	GPL18573	GPL18573
!Sample_contact_name	Kristoffer,,Rigbolt	Kristoffer,,Rigbolt	Kristoffer,,Rigbolt	Kristoffer,,Rigbolt	Kristoffer,,Rigbolt	Kristoffer,,Rigbolt	Kristoffer,,Rigbolt	Kristoffer,,Rigbolt	Kristoffer,,Rigbolt	Kristoffer,,Rigbolt	Kristoffer,,Rigbolt	Kristoffer,,Rigbolt	Kristoffer,,Rigbolt	Kristoffer,,Rigbolt	Kristoffer,,Rigbolt	Kristoffer,,Rigbolt	Kristoffer,,Rigbolt	Kristoffer,,Rigbolt	Kristoffer,,Rigbolt	Kristoffer,,Rigbolt	Kristoffer,,Rigbolt	Kristoffer,,Rigbolt	Kristoffer,,Rigbolt	Kristoffer,,Rigbolt	Kristoffer,,Rigbolt	Kristoffer,,Rigbolt	Kristoffer,,Rigbolt	Kristoffer,,Rigbolt	Kristoffer,,Rigbolt	Kristoffer,,Rigbolt	Kristoffer,,Rigbolt	Kristoffer,,Rigbolt	Kristoffer,,Rigbolt	Kristoffer,,Rigbolt	Kristoffer,,Rigbolt	Kristoffer,,Rigbolt	Kristoffer,,Rigbolt	Kristoffer,,Rigbolt	Kristoffer,,Rigbolt	Kristoffer,,Rigbolt	Kristoffer,,Rigbolt	Kristoffer,,Rigbolt	Kristoffer,,Rigbolt	Kristoffer,,Rigbolt	Kristoffer,,Rigbolt	Kristoffer,,Rigbolt	Kristoffer,,Rigbolt	Kristoffer,,Rigbolt	Kristoffer,,Rigbolt
!Sample_contact_email	kri@gubra.dk	kri@gubra.dk	kri@gubra.dk	kri@gubra.dk	kri@gubra.dk	kri@gubra.dk	kri@gubra.dk	kri@gubra.dk	kri@gubra.dk	kri@gubra.dk	kri@gubra.dk	kri@gubra.dk	kri@gubra.dk	kri@gubra.dk	kri@gubra.dk	kri@gubra.dk	kri@gubra.dk	kri@gubra.dk	kri@gubra.dk	kri@gubra.dk	kri@gubra.dk	kri@gubra.dk	kri@gubra.dk	kri@gubra.dk	kri@gubra.dk	kri@gubra.dk	kri@gubra.dk	kri@gubra.dk	kri@gubra.dk	kri@gubra.dk	kri@gubra.dk	kri@gubra.dk	kri@gubra.dk	kri@gubra.dk	kri@gubra.dk	kri@gubra.dk	kri@gubra.dk	kri@gubra.dk	kri@gubra.dk	kri@gubra.dk	kri@gubra.dk	kri@gubra.dk	kri@gubra.dk	kri@gubra.dk	kri@gubra.dk	kri@gubra.dk	kri@gubra.dk	kri@gubra.dk	kri@gubra.dk
!Sample_contact_institute	Gubra	Gubra	Gubra	Gubra	Gubra	Gubra	Gubra	Gubra	Gubra	Gubra	Gubra	Gubra	Gubra	Gubra	Gubra	Gubra	Gubra	Gubra	Gubra	Gubra	Gubra	Gubra	Gubra	Gubra	Gubra	Gubra	Gubra	Gubra	Gubra	Gubra	Gubra	Gubra	Gubra	Gubra	Gubra	Gubra	Gubra	Gubra	Gubra	Gubra	Gubra	Gubra	Gubra	Gubra	Gubra	Gubra	Gubra	Gubra	Gubra
!Sample_contact_address	Hørsholm Kongevej 11B	Hørsholm Kongevej 11B	Hørsholm Kongevej 11B	Hørsholm Kongevej 11B	Hørsholm Kongevej 11B	Hørsholm Kongevej 11B	Hørsholm Kongevej 11B	Hørsholm Kongevej 11B	Hørsholm Kongevej 11B	Hørsholm Kongevej 11B	Hørsholm Kongevej 11B	Hørsholm Kongevej 11B	Hørsholm Kongevej 11B	Hørsholm Kongevej 11B	Hørsholm Kongevej 11B	Hørsholm Kongevej 11B	Hørsholm Kongevej 11B	Hørsholm Kongevej 11B	Hørsholm Kongevej 11B	Hørsholm Kongevej 11B	Hørsholm Kongevej 11B	Hørsholm Kongevej 11B	Hørsholm Kongevej 11B	Hørsholm Kongevej 11B	Hørsholm Kongevej 11B	Hørsholm Kongevej 11B	Hørsholm Kongevej 11B	Hørsholm Kongevej 11B	Hørsholm Kongevej 11B	Hørsholm Kongevej 11B	Hørsholm Kongevej 11B	Hørsholm Kongevej 11B	Hørsholm Kongevej 11B	Hørsholm Kongevej 11B	Hørsholm Kongevej 11B	Hørsholm Kongevej 11B	Hørsholm Kongevej 11B	Hørsholm Kongevej 11B	Hørsholm Kongevej 11B	Hørsholm Kongevej 11B	Hørsholm Kongevej 11B	Hørsholm Kongevej 11B	Hørsholm Kongevej 11B	Hørsholm Kongevej 11B	Hørsholm Kongevej 11B	Hørsholm Kongevej 11B	Hørsholm Kongevej 11B	Hørsholm Kongevej 11B	Hørsholm Kongevej 11B
!Sample_contact_city	Hørsholm	Hørsholm	Hørsholm	Hørsholm	Hørsholm	Hørsholm	Hørsholm	Hørsholm	Hørsholm	Hørsholm	Hørsholm	Hørsholm	Hørsholm	Hørsholm	Hørsholm	Hørsholm	Hørsholm	Hørsholm	Hørsholm	Hørsholm	Hørsholm	Hørsholm	Hørsholm	Hørsholm	Hørsholm	Hørsholm	Hørsholm	Hørsholm	Hørsholm	Hørsholm	Hørsholm	Hørsholm	Hørsholm	Hørsholm	Hørsholm	Hørsholm	Hørsholm	Hørsholm	Hørsholm	Hørsholm	Hørsholm	Hørsholm	Hørsholm	Hørsholm	Hørsholm	Hørsholm	Hørsholm	Hørsholm	Hørsholm
!Sample_contact_zip/postal_code	2970	2970	2970	2970	2970	2970	2970	2970	2970	2970	2970	2970	2970	2970	2970	2970	2970	2970	2970	2970	2970	2970	2970	2970	2970	2970	2970	2970	2970	2970	2970	2970	2970	2970	2970	2970	2970	2970	2970	2970	2970	2970	2970	2970	2970	2970	2970	2970	2970
!Sample_contact_country	Denmark	Denmark	Denmark	Denmark	Denmark	Denmark	Denmark	Denmark	Denmark	Denmark	Denmark	Denmark	Denmark	Denmark	Denmark	Denmark	Denmark	Denmark	Denmark	Denmark	Denmark	Denmark	Denmark	Denmark	Denmark	Denmark	Denmark	Denmark	Denmark	Denmark	Denmark	Denmark	Denmark	Denmark	Denmark	Denmark	Denmark	Denmark	Denmark	Denmark	Denmark	Denmark	Denmark	Denmark	Denmark	Denmark	Denmark	Denmark	Denmark
!Sample_data_row_count	0	0	0	0	0	0	0	0	0	0	0	0	0	0	0	0	0	0	0	0	0	0	0	0	0	0	0	0	0	0	0	0	0	0	0	0	0	0	0	0	0	0	0	0	0	0	0	0	0
!Sample_instrument_model	Illumina NextSeq 500	Illumina NextSeq 500	Illumina NextSeq 500	Illumina NextSeq 500	Illumina NextSeq 500	Illumina NextSeq 500	Illumina NextSeq 500	Illumina NextSeq 500	Illumina NextSeq 500	Illumina NextSeq 500	Illumina NextSeq 500	Illumina NextSeq 500	Illumina NextSeq 500	Illumina NextSeq 500	Illumina NextSeq 500	Illumina NextSeq 500	Illumina NextSeq 500	Illumina NextSeq 500	Illumina NextSeq 500	Illumina NextSeq 500	Illumina NextSeq 500	Illumina NextSeq 500	Illumina NextSeq 500	Illumina NextSeq 500	Illumina NextSeq 500	Illumina NextSeq 500	Illumina NextSeq 500	Illumina NextSeq 500	Illumina NextSeq 500	Illumina NextSeq 500	Illumina NextSeq 500	Illumina NextSeq 500	Illumina NextSeq 500	Illumina NextSeq 500	Illumina NextSeq 500	Illumina NextSeq 500	Illumina NextSeq 500	Illumina NextSeq 500	Illumina NextSeq 500	Illumina NextSeq 500	Illumina NextSeq 500	Illumina NextSeq 500	Illumina NextSeq 500	Illumina NextSeq 500	Illumina NextSeq 500	Illumina NextSeq 500	Illumina NextSeq 500	Illumina NextSeq 500	Illumina NextSeq 500
!Sample_library_selection	cDNA	cDNA	cDNA	cDNA	cDNA	cDNA	cDNA	cDNA	cDNA	cDNA	cDNA	cDNA	cDNA	cDNA	cDNA	cDNA	cDNA	cDNA	cDNA	cDNA	cDNA	cDNA	cDNA	cDNA	cDNA	cDNA	cDNA	cDNA	cDNA	cDNA	cDNA	cDNA	cDNA	cDNA	cDNA	cDNA	cDNA	cDNA	cDNA	cDNA	cDNA	cDNA	cDNA	cDNA	cDNA	cDNA	cDNA	cDNA	cDNA
!Sample_library_source	transcriptomic	transcriptomic	transcriptomic	transcriptomic	transcriptomic	transcriptomic	transcriptomic	transcriptomic	transcriptomic	transcriptomic	transcriptomic	transcriptomic	transcriptomic	transcriptomic	transcriptomic	transcriptomic	transcriptomic	transcriptomic	transcriptomic	transcriptomic	transcriptomic	transcriptomic	transcriptomic	transcriptomic	transcriptomic	transcriptomic	transcriptomic	transcriptomic	transcriptomic	transcriptomic	transcriptomic	transcriptomic	transcriptomic	transcriptomic	transcriptomic	transcriptomic	transcriptomic	transcriptomic	transcriptomic	transcriptomic	transcriptomic	transcriptomic	transcriptomic	transcriptomic	transcriptomic	transcriptomic	transcriptomic	transcriptomic	transcriptomic
!Sample_library_strategy	RNA-Seq	RNA-Seq	RNA-Seq	RNA-Seq	RNA-Seq	RNA-Seq	RNA-Seq	RNA-Seq	RNA-Seq	RNA-Seq	RNA-Seq	RNA-Seq	RNA-Seq	RNA-Seq	RNA-Seq	RNA-Seq	RNA-Seq	RNA-Seq	RNA-Seq	RNA-Seq	RNA-Seq	RNA-Seq	RNA-Seq	RNA-Seq	RNA-Seq	RNA-Seq	RNA-Seq	RNA-Seq	RNA-Seq	RNA-Seq	RNA-Seq	RNA-Seq	RNA-Seq	RNA-Seq	RNA-Seq	RNA-Seq	RNA-Seq	RNA-Seq	RNA-Seq	RNA-Seq	RNA-Seq	RNA-Seq	RNA-Seq	RNA-Seq	RNA-Seq	RNA-Seq	RNA-Seq	RNA-Seq	RNA-Seq
!Sample_relation	BioSample: https://www.ncbi.nlm.nih.gov/biosample/SAMN10979953	BioSample: https://www.ncbi.nlm.nih.gov/biosample/SAMN10979952	BioSample: https://www.ncbi.nlm.nih.gov/biosample/SAMN10979951	BioSample: https://www.ncbi.nlm.nih.gov/biosample/SAMN10979950	BioSample: https://www.ncbi.nlm.nih.gov/biosample/SAMN10979949	BioSample: https://www.ncbi.nlm.nih.gov/biosample/SAMN10979999	BioSample: https://www.ncbi.nlm.nih.gov/biosample/SAMN10979946	BioSample: https://www.ncbi.nlm.nih.gov/biosample/SAMN10979945	BioSample: https://www.ncbi.nlm.nih.gov/biosample/SAMN10979944	BioSample: https://www.ncbi.nlm.nih.gov/biosample/SAMN10979943	BioSample: https://www.ncbi.nlm.nih.gov/biosample/SAMN10979942	BioSample: https://www.ncbi.nlm.nih.gov/biosample/SAMN10979941	BioSample: https://www.ncbi.nlm.nih.gov/biosample/SAMN10979940	BioSample: https://www.ncbi.nlm.nih.gov/biosample/SAMN10979939	BioSample: https://www.ncbi.nlm.nih.gov/biosample/SAMN10979937	BioSample: https://www.ncbi.nlm.nih.gov/biosample/SAMN10979936	BioSample: https://www.ncbi.nlm.nih.gov/biosample/SAMN10979935	BioSample: https://www.ncbi.nlm.nih.gov/biosample/SAMN10979934	BioSample: https://www.ncbi.nlm.nih.gov/biosample/SAMN10979933	BioSample: https://www.ncbi.nlm.nih.gov/biosample/SAMN10979932	BioSample: https://www.ncbi.nlm.nih.gov/biosample/SAMN10979931	BioSample: https://www.ncbi.nlm.nih.gov/biosample/SAMN10979930	BioSample: https://www.ncbi.nlm.nih.gov/biosample/SAMN10979929	BioSample: https://www.ncbi.nlm.nih.gov/biosample/SAMN10979928	BioSample: https://www.ncbi.nlm.nih.gov/biosample/SAMN10979927	BioSample: https://www.ncbi.nlm.nih.gov/biosample/SAMN10979926	BioSample: https://www.ncbi.nlm.nih.gov/biosample/SAMN10979963	BioSample: https://www.ncbi.nlm.nih.gov/biosample/SAMN10979962	BioSample: https://www.ncbi.nlm.nih.gov/biosample/SAMN10979961	BioSample: https://www.ncbi.nlm.nih.gov/biosample/SAMN10979960	BioSample: https://www.ncbi.nlm.nih.gov/biosample/SAMN10979959	BioSample: https://www.ncbi.nlm.nih.gov/biosample/SAMN10979958	BioSample: https://www.ncbi.nlm.nih.gov/biosample/SAMN10979957	BioSample: https://www.ncbi.nlm.nih.gov/biosample/SAMN10979956	BioSample: https://www.ncbi.nlm.nih.gov/biosample/SAMN10979955	BioSample: https://www.ncbi.nlm.nih.gov/biosample/SAMN10979954	BioSample: https://www.ncbi.nlm.nih.gov/biosample/SAMN10979925	BioSample: https://www.ncbi.nlm.nih.gov/biosample/SAMN10979924	BioSample: https://www.ncbi.nlm.nih.gov/biosample/SAMN10979923	BioSample: https://www.ncbi.nlm.nih.gov/biosample/SAMN10979922	BioSample: https://www.ncbi.nlm.nih.gov/biosample/SAMN10979921	BioSample: https://www.ncbi.nlm.nih.gov/biosample/SAMN10979920	BioSample: https://www.ncbi.nlm.nih.gov/biosample/SAMN10979919	BioSample: https://www.ncbi.nlm.nih.gov/biosample/SAMN10979918	BioSample: https://www.ncbi.nlm.nih.gov/biosample/SAMN10979916	BioSample: https://www.ncbi.nlm.nih.gov/biosample/SAMN10979915	BioSample: https://www.ncbi.nlm.nih.gov/biosample/SAMN10979914	BioSample: https://www.ncbi.nlm.nih.gov/biosample/SAMN10979913	BioSample: https://www.ncbi.nlm.nih.gov/biosample/SAMN10979912
!Sample_relation	SRA: https://www.ncbi.nlm.nih.gov/sra?term=SRX5401559	SRA: https://www.ncbi.nlm.nih.gov/sra?term=SRX5401560	SRA: https://www.ncbi.nlm.nih.gov/sra?term=SRX5401561	SRA: https://www.ncbi.nlm.nih.gov/sra?term=SRX5401562	SRA: https://www.ncbi.nlm.nih.gov/sra?term=SRX5401563	SRA: https://www.ncbi.nlm.nih.gov/sra?term=SRX5401564	SRA: https://www.ncbi.nlm.nih.gov/sra?term=SRX5401565	SRA: https://www.ncbi.nlm.nih.gov/sra?term=SRX5401566	SRA: https://www.ncbi.nlm.nih.gov/sra?term=SRX5401567	SRA: https://www.ncbi.nlm.nih.gov/sra?term=SRX5401568	SRA: https://www.ncbi.nlm.nih.gov/sra?term=SRX5401569	SRA: https://www.ncbi.nlm.nih.gov/sra?term=SRX5401570	SRA: https://www.ncbi.nlm.nih.gov/sra?term=SRX5401571	SRA: https://www.ncbi.nlm.nih.gov/sra?term=SRX5401572	SRA: https://www.ncbi.nlm.nih.gov/sra?term=SRX5401573	SRA: https://www.ncbi.nlm.nih.gov/sra?term=SRX5401574	SRA: https://www.ncbi.nlm.nih.gov/sra?term=SRX5401575	SRA: https://www.ncbi.nlm.nih.gov/sra?term=SRX5401576	SRA: https://www.ncbi.nlm.nih.gov/sra?term=SRX5401577	SRA: https://www.ncbi.nlm.nih.gov/sra?term=SRX5401578	SRA: https://www.ncbi.nlm.nih.gov/sra?term=SRX5401579	SRA: https://www.ncbi.nlm.nih.gov/sra?term=SRX5401580	SRA: https://www.ncbi.nlm.nih.gov/sra?term=SRX5401581	SRA: https://www.ncbi.nlm.nih.gov/sra?term=SRX5401582	SRA: https://www.ncbi.nlm.nih.gov/sra?term=SRX5401583	SRA: https://www.ncbi.nlm.nih.gov/sra?term=SRX5401584	SRA: https://www.ncbi.nlm.nih.gov/sra?term=SRX5401585	SRA: https://www.ncbi.nlm.nih.gov/sra?term=SRX5401586	SRA: https://www.ncbi.nlm.nih.gov/sra?term=SRX5401587	SRA: https://www.ncbi.nlm.nih.gov/sra?term=SRX5401588	SRA: https://www.ncbi.nlm.nih.gov/sra?term=SRX5401589	SRA: https://www.ncbi.nlm.nih.gov/sra?term=SRX5401590	SRA: https://www.ncbi.nlm.nih.gov/sra?term=SRX5401534	SRA: https://www.ncbi.nlm.nih.gov/sra?term=SRX5401535	SRA: https://www.ncbi.nlm.nih.gov/sra?term=SRX5401536	SRA: https://www.ncbi.nlm.nih.gov/sra?term=SRX5401537	SRA: https://www.ncbi.nlm.nih.gov/sra?term=SRX5401538	SRA: https://www.ncbi.nlm.nih.gov/sra?term=SRX5401539	SRA: https://www.ncbi.nlm.nih.gov/sra?term=SRX5401540	SRA: https://www.ncbi.nlm.nih.gov/sra?term=SRX5401541	SRA: https://www.ncbi.nlm.nih.gov/sra?term=SRX5401542	SRA: https://www.ncbi.nlm.nih.gov/sra?term=SRX5401543	SRA: https://www.ncbi.nlm.nih.gov/sra?term=SRX5401544	SRA: https://www.ncbi.nlm.nih.gov/sra?term=SRX5401545	SRA: https://www.ncbi.nlm.nih.gov/sra?term=SRX5401546	SRA: https://www.ncbi.nlm.nih.gov/sra?term=SRX5401547	SRA: https://www.ncbi.nlm.nih.gov/sra?term=SRX5401548	SRA: https://www.ncbi.nlm.nih.gov/sra?term=SRX5401549	SRA: https://www.ncbi.nlm.nih.gov/sra?term=SRX5401550
!Sample_supplementary_file_1	NONE	NONE	NONE	NONE	NONE	NONE	NONE	NONE	NONE	NONE	NONE	NONE	NONE	NONE	NONE	NONE	NONE	NONE	NONE	NONE	NONE	NONE	NONE	NONE	NONE	NONE	NONE	NONE	NONE	NONE	NONE	NONE	NONE	NONE	NONE	NONE	NONE	NONE	NONE	NONE	NONE	NONE	NONE	NONE	NONE	NONE	NONE	NONE	NONE
!series_matrix_table_begin
ID_REF	GSM3615293	GSM3615294	GSM3615295	GSM3615296	GSM3615297	GSM3615298	GSM3615299	GSM3615300	GSM3615301	GSM3615302	GSM3615303	GSM3615304	GSM3615305	GSM3615306	GSM3615307	GSM3615308	GSM3615309	GSM3615310	GSM3615311	GSM3615312	GSM3615313	GSM3615314	GSM3615315	GSM3615316	GSM3615317	GSM3615318	GSM3615319	GSM3615320	GSM3615321	GSM3615322	GSM3615323	GSM3615324	GSM3615325	GSM3615326	GSM3615327	GSM3615328	GSM3615329	GSM3615330	GSM3615331	GSM3615332	GSM3615333	GSM3615334	GSM3615335	GSM3615336	GSM3615337	GSM3615338	GSM3615339	GSM3615340	GSM3615341
!series_matrix_table_end
[truncated: 8 more columns]

## Sheet: GSE89632
!Series_title	Genome-wide analysis of hepatic gene expression in patients with non-alcoholic fatty liver disease and in healthy donors in relation to hepatic fatty acid composition and other nutritional factors
!Series_geo_accession	GSE89632
!Series_status	Public on Nov 08 2016
!Series_submission_date	Nov 07 2016
!Series_last_update_date	Sep 15 2023
!Series_pubmed_id	25581263
!Series_pubmed_id	35166723
!Series_summary	In nonalcoholic fatty liver disease (NAFLD), hepatic gene expression and fatty acid (FA) composition have been reported independently but a comprehensive gene expression profiling in relation to FA composition is lacking. The aim was to assess this relationship.
!Series_summary	In a cross-sectional study, hepatic gene expression (Illumina Microarray) was first compared among 20 patients with simple steatosis (SS), 19 with nonalcoholic steatohepatitis (NASH), and 24 healthy controls (HC). FA composition in hepatic total lipids was compared between SS and NASH, and associations between gene expression and FA were examined. Gene expression differed mainly between HC and pa…
!Series_overall_design	Cross-sectional study, including patients with non-alcoholic fatty liver disease (25 SS, 23 NASH) and 24 healthy living liver donors as HC. Nine samples (5 SS, 4 NASH) were excluded during quality control. The final analysis inclulded 63 participants (20 SS, 19 NASH, 24 HC).
!Series_type	Expression profiling by array
!Series_contributor	Johane,P,Allard
!Series_contributor	Bianca,M,Arendt
!Series_contributor	Elena,M,Comelli
!Series_contributor	David,W,Ma
!Series_contributor	Wendy,,Lou
!Series_contributor	Anastasia,,Teterina
!Series_contributor	TaeHyung,,Kim
!Series_contributor	Scott,K,Fung
!Series_contributor	David,K,Wong
!Series_contributor	Ian,,McGilvray
!Series_contributor	Sandra,E,Fischer
!Series_sample_id	GSM2385720 GSM2385721 GSM2385722 GSM2385723 GSM2385724 GSM2385725 GSM2385726 GSM2385727 GSM2385728 GSM2385729 GSM2385730 GSM2385731 GSM2385732 GSM2385733 GSM2385734 GSM2385735 GSM2385736 GSM2385737 GSM2385738 GSM2385739 GSM2385740 GSM2385741 GSM2385742 GSM2385743 GSM2385744 GSM2385745 GSM2385746 GSM2385747 GSM2385748 GSM2385749 GSM2385750 GSM2385751 GSM2385752 GSM2385753 GSM2385754 GSM2385755 GSM…
!Series_contact_name	Johane,P.,Allard
!Series_contact_email	johane.allard@uhn.on.ca
!Series_contact_phone	416-340-5159
!Series_contact_department	Medicine
!Series_contact_institute	University Health Network
!Series_contact_address	585 University Ave, 9-NU-973
!Series_contact_city	Toronto
!Series_contact_state	Ontario
!Series_contact_zip/postal_code	M5G 2N2
!Series_contact_country	Canada
!Series_supplementary_file	ftp://ftp.ncbi.nlm.nih.gov/geo/series/GSE89nnn/GSE89632/suppl/GSE89632_RAW.tar
!Series_platform_id	GPL14951
!Series_platform_taxid	9606
!Series_sample_taxid	9606
!Series_relation	BioProject: https://www.ncbi.nlm.nih.gov/bioproject/PRJNA352744
!Sample_title	liver_SS_CL-86	liver_NASH_CL-87	liver_SS_CL-88	liver_SS_CL-90	liver_SS_CL-91	liver_SS_CL-92	liver_SS_CL-95	liver_SS_CL-96	liver_NASH_CL-97	liver_NASH_CL-98	liver_SS_CL-100	liver_NASH_CL-103	liver_NASH_CL-106	liver_SS_CL-108	liver_SS_CL-110	liver_NASH_CL-111	liver_NASH_CL-112	liver_NASH_CL-113	liver_SS_CL-114	liver_NASH_CL-116	liver_SS_CL-117	liver_NASH_CL-118	liver_NASH_CL-128	liver_NASH_CL-132	liver_SS_CL-134	liver_SS_CL-136	liver_SS_CL-140	liver_SS_CL-142	liver_NASH_CL-144	liver_SS_CL-145	liver_NASH_CL-147	liver_NASH_CL-152	liver_NASH_CL-155	liver_NASH_CL-157	liver_NASH_CL-160	liver_SS_CL-161	liver_NASH_CL-167	liver_HC_HLD-1	liver_HC_HLD-2	liver_HC_HLD-3	liver_HC_HLD-4	liver_HC_HLD-5	liver_HC_HLD-7	liver_HC_HLD-8	liver_HC_HLD-10	liver_HC_HLD-11	liver_HC_HLD-13	liver_HC_HLD-14	liver_HC_HLD-21
!Sample_geo_accession	GSM2385720	GSM2385721	GSM2385722	GSM2385723	GSM2385724	GSM2385725	GSM2385726	GSM2385727	GSM2385728	GSM2385729	GSM2385730	GSM2385731	GSM2385732	GSM2385733	GSM2385734	GSM2385735	GSM2385736	GSM2385737	GSM2385738	GSM2385739	GSM2385740	GSM2385741	GSM2385742	GSM2385743	GSM2385744	GSM2385745	GSM2385746	GSM2385747	GSM2385748	GSM2385749	GSM2385750	GSM2385751	GSM2385752	GSM2385753	GSM2385754	GSM2385755	GSM2385756	GSM2385757	GSM2385758	GSM2385759	GSM2385760	GSM2385761	GSM2385762	GSM2385763	GSM2385764	GSM2385765	GSM2385766	GSM2385767	GSM2385768
!Sample_status	Public on Nov 08 2016	Public on Nov 08 2016	Public on Nov 08 2016	Public on Nov 08 2016	Public on Nov 08 2016	Public on Nov 08 2016	Public on Nov 08 2016	Public on Nov 08 2016	Public on Nov 08 2016	Public on Nov 08 2016	Public on Nov 08 2016	Public on Nov 08 2016	Public on Nov 08 2016	Public on Nov 08 2016	Public on Nov 08 2016	Public on Nov 08 2016	Public on Nov 08 2016	Public on Nov 08 2016	Public on Nov 08 2016	Public on Nov 08 2016	Public on Nov 08 2016	Public on Nov 08 2016	Public on Nov 08 2016	Public on Nov 08 2016	Public on Nov 08 2016	Public on Nov 08 2016	Public on Nov 08 2016	Public on Nov 08 2016	Public on Nov 08 2016	Public on Nov 08 2016	Public on Nov 08 2016	Public on Nov 08 2016	Public on Nov 08 2016	Public on Nov 08 2016	Public on Nov 08 2016	Public on Nov 08 2016	Public on Nov 08 2016	Public on Nov 08 2016	Public on Nov 08 2016	Public on Nov 08 2016	Public on Nov 08 2016	Public on Nov 08 2016	Public on Nov 08 2016	Public on Nov 08 2016	Public on Nov 08 2016	Public on Nov 08 2016	Public on Nov 08 2016	Public on Nov 08 2016	Public on Nov 08 2016
!Sample_submission_date	Nov 07 2016	Nov 07 2016	Nov 07 2016	Nov 07 2016	Nov 07 2016	Nov 07 2016	Nov 07 2016	Nov 07 2016	Nov 07 2016	Nov 07 2016	Nov 07 2016	Nov 07 2016	Nov 07 2016	Nov 07 2016	Nov 07 2016	Nov 07 2016	Nov 07 2016	Nov 07 2016	Nov 07 2016	Nov 07 2016	Nov 07 2016	Nov 07 2016	Nov 07 2016	Nov 07 2016	Nov 07 2016	Nov 07 2016	Nov 07 2016	Nov 07 2016	Nov 07 2016	Nov 07 2016	Nov 07 2016	Nov 07 2016	Nov 07 2016	Nov 07 2016	Nov 07 2016	Nov 07 2016	Nov 07 2016	Nov 07 2016	Nov 07 2016	Nov 07 2016	Nov 07 2016	Nov 07 2016	Nov 07 2016	Nov 07 2016	Nov 07 2016	Nov 07 2016	Nov 07 2016	Nov 07 2016	Nov 07 2016
!Sample_last_update_date	Nov 08 2016	Nov 08 2016	Nov 08 2016	Nov 08 2016	Nov 08 2016	Nov 08 2016	Nov 08 2016	Nov 08 2016	Nov 08 2016	Nov 08 2016	Nov 08 2016	Nov 08 2016	Nov 08 2016	Nov 08 2016	Nov 08 2016	Nov 08 2016	Nov 08 2016	Nov 08 2016	Nov 08 2016	Nov 08 2016	Nov 08 2016	Nov 08 2016	Nov 08 2016	Nov 08 2016	Nov 08 2016	Nov 08 2016	Nov 08 2016	Nov 08 2016	Nov 08 2016	Nov 08 2016	Nov 08 2016	Nov 08 2016	Nov 08 2016	Nov 08 2016	Nov 08 2016	Nov 08 2016	Nov 08 2016	Nov 08 2016	Nov 08 2016	Nov 08 2016	Nov 08 2016	Nov 08 2016	Nov 08 2016	Nov 08 2016	Nov 08 2016	Nov 08 2016	Nov 08 2016	Nov 08 2016	Nov 08 2016
!Sample_type	RNA	RNA	RNA	RNA	RNA	RNA	RNA	RNA	RNA	RNA	RNA	RNA	RNA	RNA	RNA	RNA	RNA	RNA	RNA	RNA	RNA	RNA	RNA	RNA	RNA	RNA	RNA	RNA	RNA	RNA	RNA	RNA	RNA	RNA	RNA	RNA	RNA	RNA	RNA	RNA	RNA	RNA	RNA	RNA	RNA	RNA	RNA	RNA	RNA
!Sample_channel_count	1	1	1	1	1	1	1	1	1	1	1	1	1	1	1	1	1	1	1	1	1	1	1	1	1	1	1	1	1	1	1	1	1	1	1	1	1	1	1	1	1	1	1	1	1	1	1	1	1
!Sample_source_name_ch1	liver	liver	liver	liver	liver	liver	liver	liver	liver	liver	liver	liver	liver	liver	liver	liver	liver	liver	liver	liver	liver	liver	liver	liver	liver	liver	liver	liver	liver	liver	liver	liver	liver	liver	liver	liver	liver	liver	liver	liver	liver	liver	liver	liver	liver	liver	liver	liver	liver
!Sample_organism_ch1	Homo sapiens	Homo sapiens	Homo sapiens	Homo sapiens	Homo sapiens	Homo sapiens	Homo sapiens	Homo sapiens	Homo sapiens	Homo sapiens	Homo sapiens	Homo sapiens	Homo sapiens	Homo sapiens	Homo sapiens	Homo sapiens	Homo sapiens	Homo sapiens	Homo sapiens	Homo sapiens	Homo sapiens	Homo sapiens	Homo sapiens	Homo sapiens	Homo sapiens	Homo sapiens	Homo sapiens	Homo sapiens	Homo sapiens	Homo sapiens	Homo sapiens	Homo sapiens	Homo sapiens	Homo sapiens	Homo sapiens	Homo sapiens	Homo sapiens	Homo sapiens	Homo sapiens	Homo sapiens	Homo sapiens	Homo sapiens	Homo sapiens	Homo sapiens	Homo sapiens	Homo sapiens	Homo sapiens	Homo sapiens	Homo sapiens
!Sample_characteristics_ch1	array ^sample: 8473515032_A	array ^sample: 8473515021_E	array ^sample: 8473515021_L	array ^sample: 8473515071_L	array ^sample: 8473515021_I	array ^sample: 8473515077_L	array ^sample: 8473515032_G	array ^sample: 8473515023_B	array ^sample: 8473515021_H	array ^sample: 8473515023_C	array ^sample: 8473515071_H	array ^sample: 8473515039_E	array ^sample: 8473515039_F	array ^sample: 8473515039_K	array ^sample: 8473515021_C	array ^sample: 8473515071_D	array ^sample: 8473515077_E	array ^sample: 8473515071_F	array ^sample: 8473515071_A	array ^sample: 8473515071_G	array ^sample: 8473515032_F	array ^sample: 8473515032_B	array ^sample: 8473515021_J	array ^sample: 8473515032_H	array ^sample: 8473515077_J	array ^sample: 8473515032_I	array ^sample: 8473515071_B	array ^sample: 8473515023_H	array ^sample: 8473515077_F	array ^sample: 8473515077_H	array ^sample: 8473515071_K	array ^sample: 8473515032_E	array ^sample: 8473515077_C	array ^sample: 8473515032_J	array ^sample: 8473515021_B	array ^sample: 8473515039_I	array ^sample: 8473515039_H	array ^sample: 8473515021_F	array ^sample: 8473515021_G	array ^sample: 8473515077_I	array ^sample: 8473515071_J	array ^sample: 8473515039_D	array ^sample: 8473515021_A	array ^sample: 8473515023_K	array ^sample: 8473515023_A	array ^sample: 8473515023_D	array ^sample: 8473515071_E	array ^sample: 8473515023_J	array ^sample: 8473515077_G
!Sample_characteristics_ch1	diagnosis: SS	diagnosis: NASH	diagnosis: SS	diagnosis: SS	diagnosis: SS	diagnosis: SS	diagnosis: SS	diagnosis: SS	diagnosis: NASH	diagnosis: NASH	diagnosis: SS	diagnosis: NASH	diagnosis: NASH	diagnosis: SS	diagnosis: SS	diagnosis: NASH	diagnosis: NASH	diagnosis: NASH	diagnosis: SS	diagnosis: NASH	diagnosis: SS	diagnosis: NASH	diagnosis: NASH	diagnosis: NASH	diagnosis: SS	diagnosis: SS	diagnosis: SS	diagnosis: SS	diagnosis: NASH	diagnosis: SS	diagnosis: NASH	diagnosis: NASH	diagnosis: NASH	diagnosis: NASH	diagnosis: NASH	diagnosis: SS	diagnosis: NASH	diagnosis: HC	diagnosis: HC	diagnosis: HC	diagnosis: HC	diagnosis: HC	diagnosis: HC	diagnosis: HC	diagnosis: HC	diagnosis: HC	diagnosis: HC	diagnosis: HC	diagnosis: HC
!Sample_characteristics_ch1	steatosis (%): 20	steatosis (%): 90	steatosis (%): 50	steatosis (%): 80	steatosis (%): 30	steatosis (%): 50	steatosis (%): 40	steatosis (%): 40	steatosis (%): 70	steatosis (%): 80	steatosis (%): 10	steatosis (%): 60	steatosis (%): 10	steatosis (%): 70	steatosis (%): 15	steatosis (%): 70	steatosis (%): 30	steatosis (%): 80	steatosis (%): 5	steatosis (%): 40	steatosis (%): 70	steatosis (%): 40	steatosis (%): 40	steatosis (%): 5	steatosis (%): 50	steatosis (%): 40	steatosis (%): 60	steatosis (%): 20	steatosis (%): 40	steatosis (%): 5	steatosis (%): 10	steatosis (%): 10	steatosis (%): 45	steatosis (%): 40	steatosis (%): 70	steatosis (%): 10	steatosis (%): 25	age (y): 49	steatosis (%): 0	steatosis (%): 0	steatosis (%): 0	steatosis (%): 0	steatosis (%): 0	steatosis (%): 0	age (y): 39	age (y): 38	age (y): 22	steatosis (%): 0	age (y): 28
!Sample_characteristics_ch1	fibrosis (stage): 0	fibrosis (stage): 4	fibrosis (stage): 1	fibrosis (stage): 0	fibrosis (stage): 0	fibrosis (stage): 0	fibrosis (stage): 0	fibrosis (stage): 0	fibrosis (stage): 3	fibrosis (stage): 0	fibrosis (stage): 0	fibrosis (stage): 1	fibrosis (stage): 1	fibrosis (stage): 0	fibrosis (stage): 0	fibrosis (stage): 3	fibrosis (stage): 0	fibrosis (stage): 2	fibrosis (stage): 0	fibrosis (stage): 0	fibrosis (stage): 0	fibrosis (stage): 4	fibrosis (stage): 1	fibrosis (stage): 4	fibrosis (stage): 0	fibrosis (stage): 0	fibrosis (stage): 0	fibrosis (stage): 0	fibrosis (stage): 0	fibrosis (stage): 1	fibrosis (stage): 2	fibrosis (stage): 4	fibrosis (stage): 1	fibrosis (stage): 3	fibrosis (stage): 1	fibrosis (stage): 0	fibrosis (stage): 3	gender: male	fibrosis (stage): 1	fibrosis (stage): 1	fibrosis (stage): 0	fibrosis (stage): 0	fibrosis (stage): 1	fibrosis (stage): 0	gender: male	gender: female	gender: female	fibrosis (stage): 0	gender: female
!Sample_characteristics_ch1	lobular inflammation (severity): 0	lobular inflammation (severity): 1	lobular inflammation (severity): 0	lobular inflammation (severity): 0	lobular inflammation (severity): 0	lobular inflammation (severity): 0	lobular inflammation (severity): 0	lobular inflammation (severity): 0	lobular inflammation (severity): 1	lobular inflammation (severity): 1	lobular inflammation (severity): 0	lobular inflammation (severity): 2	lobular inflammation (severity): 2	lobular inflammation (severity): 0	lobular inflammation (severity): 0	lobular inflammation (severity): 3	lobular inflammation (severity): 2	lobular inflammation (severity): 2	lobular inflammation (severity): 0	lobular inflammation (severity): 3	lobular inflammation (severity): 0	lobular inflammation (severity): 1	lobular inflammation (severity): 1	lobular inflammation (severity): 1	lobular inflammation (severity): 0	lobular inflammation (severity): 0	lobular inflammation (severity): 0	lobular inflammation (severity): 0	lobular inflammation (severity): 1	lobular inflammation (severity): 0	lobular inflammation (severity): 1	lobular inflammation (severity): 1	lobular inflammation (severity): 1	lobular inflammation (severity): 2	lobular inflammation (severity): 2	lobular inflammation (severity): 0	lobular inflammation (severity): 1	body mass index (kg/m2): 22.04	lobular inflammation (severity): 0	lobular inflammation (severity): 0	lobular inflammation (severity): 0	ballooning (intensity): 0	ballooning (intensity): 0	lobular inflammation (severity): 0	body mass index (kg/m2): 27.73	body mass index (kg/m2): 33.73	body mass index (kg/m2): 28.60	lobular inflammation (severity): 0	body mass index (kg/m2): 18.79
!Sample_characteristics_ch1	ballooning (intensity): 0	ballooning (intensity): 1	ballooning (intensity): 0	ballooning (intensity): 0	ballooning (intensity): 0	ballooning (intensity): 0	ballooning (intensity): 0	ballooning (intensity): 0	ballooning (intensity): 2	ballooning (intensity): 1	ballooning (intensity): 0	ballooning (intensity): 1	ballooning (intensity): 1	ballooning (intensity): 0	ballooning (intensity): 0	ballooning (intensity): 2	ballooning (intensity): 1	ballooning (intensity): 1	ballooning (intensity): 0	ballooning (intensity): 1	ballooning (intensity): 0	ballooning (intensity): 2	ballooning (intensity): 1	ballooning (intensity): 2	ballooning (intensity): 0	ballooning (intensity): 0	ballooning (intensity): 0	ballooning (intensity): 0	ballooning (intensity): 1	ballooning (intensity): 0	ballooning (intensity): 1	ballooning (intensity): 2	ballooning (intensity): 1	ballooning (intensity): 1	ballooning (intensity): 1	ballooning (intensity): 0	ballooning (intensity): 2	waist (cm): 85	ballooning (intensity): 0	ballooning (intensity): 0	ballooning (intensity): 0	age (y): 56	age (y): 23	ballooning (intensity): 0	waist (cm): 93.7	waist (cm): 89	waist (cm): 76.75	ballooning (intensity): 0	waist (cm): 74.25
!Sample_characteristics_ch1	nafld activity score: 1	nafld activity score: 5	nafld activity score: 2	nafld activity score: 3	nafld activity score: 1	nafld activity score: 2	nafld activity score: 2	nafld activity score: 2	nafld activity score: 6	nafld activity score: 5	nafld activity score: 1	nafld activity score: 5	nafld activity score: 4	nafld activity score: 3	nafld activity score: 1	nafld activity score: 8	nafld activity score: 4	nafld activity score: 6	nafld activity score: 1	nafld activity score: 6	nafld activity score: 3	nafld activity score: 5	nafld activity score: 4	nafld activity score: 4	nafld activity score: 2	nafld activity score: 2	nafld activity score: 2	nafld activity score: 1	nafld activity score: 4	nafld activity score: 1	nafld activity score: 3	nafld activity score: 4	nafld activity score: 4	nafld activity score: 5	nafld activity score: 6	nafld activity score: 1	nafld activity score: 4	aspartate transaminase (u/l): 19	nafld activity score: 0	nafld activity score: 0	nafld activity score: 0	gender: male	gender: female	nafld activity score: 0	aspartate transaminase (u/l): 15	aspartate transaminase (u/l): 17	aspartate transaminase (u/l): 24	nafld activity score: 0	aspartate transaminase (u/l): 15
!Sample_characteristics_ch1	age (y): 60	age (y): 52	age (y): 60	age (y): 46	age (y): 47	age (y): 30	age (y): 35	age (y): 31	age (y): 51	age (y): 29	age (y): 42	age (y): 34	age (y): 38	age (y): 40	age (y): 44	age (y): 54	age (y): 26	age (y): 23	age (y): 45	age (y): 49	age (y): 51	age (y): 63	age (y): 48	age (y): 68	age (y): 37	age (y): 50	age (y): 53	age (y): 33	age (y): 38	age (y): 49	age (y): 44	age (y): 38	age (y): 37	age (y): 60	age (y): 45	age (y): 54	age (y): 29	alanine transaminase (u/l): 14	age (y): 58	age (y): 40	age (y): 35	body mass index (kg/m2): 20.09	body mass index (kg/m2): 26.68	age (y): 26	alanine transaminase (u/l): 14	alanine transaminase (u/l): 11	alanine transaminase (u/l): 22	age (y): 46	alanine transaminase (u/l): 6
!Sample_characteristics_ch1	gender: female	gender: female	gender: female	gender: male	gender: female	gender: male	gender: female	gender: male	gender: female	gender: male	gender: male	gender: female	gender: male	gender: male	gender: male	gender: female	gender: female	gender: male	gender: male	gender: male	gender: female	gender: female	gender: male	gender: female	gender: male	gender: male	gender: male	gender: male	gender: male	gender: male	gender: male	gender: female	gender: male	gender: female	gender: male	gender: female	gender: female	alkaline phosphatase (u/l): 66	gender: female	gender: female	gender: female	waist (cm): 75	waist (cm): 85	gender: male	alkaline phosphatase (u/l): 44	alkaline phosphatase (u/l): 61	alkaline phosphatase (u/l): 90	gender: male	alkaline phosphatase (u/l): 65
!Sample_characteristics_ch1	body mass index (kg/m2): 27.97	aspartate transaminase (u/l): 83	body mass index (kg/m2): 27.77	body mass index (kg/m2): 41.19	body mass index (kg/m2): 28.89	body mass index (kg/m2): 32.90	body mass index (kg/m2): 27.24	body mass index (kg/m2): 29.22	body mass index (kg/m2): 29.64	body mass index (kg/m2): 29.76	body mass index (kg/m2): 30.11	body mass index (kg/m2): 28.47	body mass index (kg/m2): 32.92	body mass index (kg/m2): 28.86	body mass index (kg/m2): 22.92	body mass index (kg/m2): 31.99	body mass index (kg/m2): 23.18	body mass index (kg/m2): 35.59	body mass index (kg/m2): 24.16	body mass index (kg/m2): 31.79	body mass index (kg/m2): 32.47	body mass index (kg/m2): 32.32	body mass index (kg/m2): 33.71	body mass index (kg/m2): 33.81	body mass index (kg/m2): 24.81	body mass index (kg/m2): 33.15	body mass index (kg/m2): 28.60	body mass index (kg/m2): 25.25	body mass index (kg/m2): 30.86	liver arachidonic acid (% of total lipids): 5.33	body mass index (kg/m2): 28.32	body mass index (kg/m2): 29.65	body mass index (kg/m2): 24.55	body mass index (kg/m2): 33.43	body mass index (kg/m2): 32.41	body mass index (kg/m2): 23.54	body mass index (kg/m2): 49.53	triglycerides (mmol/l): 1.03	body mass index (kg/m2): 23.39	body mass index (kg/m2): 25.39	body mass index (kg/m2): 33.68	aspartate transaminase (u/l): 25	aspartate transaminase (u/l): 16	body mass index (kg/m2): 22.24	fasting glucose (mmol/l): 5.2	triglycerides (mmol/l): 0.92	triglycerides (mmol/l): 1.34	body mass index (kg/m2): 25.61	fasting glucose (mmol/l): 4.6
!Sample_characteristics_ch1	waist (cm): 90.5	alanine transaminase (u/l): 24	waist (cm): 95.25	waist (cm): 120.75	waist (cm): 93.75	waist (cm): 115.75	waist (cm): 99.5	waist (cm): 101.5	waist (cm): 100.63	waist (cm): 106.25	waist (cm): 108.5	waist (cm): 91	waist (cm): 106.9	waist (cm): 96.5	waist (cm): 85	waist (cm): 122	waist (cm): 83.82	waist (cm): 111	waist (cm): 98	waist (cm): 116	waist (cm): 98.75	waist (cm): 107	waist (cm): 109	waist (cm): 110.25	waist (cm): 86.5	waist (cm): 112	waist (cm): 108.5	waist (cm): 93.5	aspartate transaminase (u/l): 23	liver eicosapentaenoic acid (% of total lipids): 0.93	waist (cm): 94	waist (cm): 100.00	waist (cm): 89.00	waist (cm): 111.75	waist (cm): 108.50	waist (cm): 87.45	aspartate transaminase (u/l): 99	total cholesterol (mmol/l): 5	waist (cm): 75	waist (cm): 77.5	waist (cm): 115.5	alanine transaminase (u/l): 30	alanine transaminase (u/l): 4	waist (cm): 84.75	hemoglobin a1c: 0.053	total cholesterol (mmol/l): 5.54	total cholesterol (mmol/l): 4.76	waist (cm): 95.75	hemoglobin a1c: 0.054
!Sample_characteristics_ch1	aspartate transaminase (u/l): 33	alkaline phosphatase (u/l): 188	aspartate transaminase (u/l): 34	aspartate transaminase (u/l): 31	aspartate transaminase (u/l): 29	aspartate transaminase (u/l): 29	aspartate transaminase (u/l): 17	aspartate transaminase (u/l): 35	aspartate transaminase (u/l): 61	aspartate transaminase (u/l): 88	aspartate transaminase (u/l): 32	aspartate transaminase (u/l): 36	aspartate transaminase (u/l): 30	aspartate transaminase (u/l): 32	aspartate transaminase (u/l): 35	aspartate transaminase (u/l): 50	aspartate transaminase (u/l): 50	aspartate transaminase (u/l): 52	aspartate transaminase (u/l): 28	aspartate transaminase (u/l): 64	aspartate transaminase (u/l): 30	aspartate transaminase (u/l): 112	aspartate transaminase (u/l): 25	aspartate transaminase (u/l): 53	aspartate transaminase (u/l): 19	aspartate transaminase (u/l): 31	aspartate transaminase (u/l): 30	aspartate transaminase (u/l): 25	alanine transaminase (u/l): 42	liver docosahexaenoic acid (% of total lipids): 3.89	aspartate transaminase (u/l): 44	aspartate transaminase (u/l): 114	aspartate transaminase (u/l): 60	aspartate transaminase (u/l): 32	aspartate transaminase (u/l): 41	aspartate transaminase (u/l): 33	alanine transaminase (u/l): 118	ldl cholesterol (mmol/l): 3.43	aspartate transaminase (u/l): 18	aspartate transaminase (u/l): 23	aspartate transaminase (u/l): 15	alkaline phosphatase (u/l): 71	alkaline phosphatase (u/l): 60	aspartate transaminase (u/l): 36	diabetes: no	ldl cholesterol (mmol/l): 3.15	ldl cholesterol (mmol/l): 2.67	aspartate transaminase (u/l): 16	diabetes: no
!Sample_characteristics_ch1	alanine transaminase (u/l): 56	triglycerides (mmol/l): 0.99	alanine transaminase (u/l): 63	alanine transaminase (u/l): 61	alanine transaminase (u/l): 37	alanine transaminase (u/l): 42	alanine transaminase (u/l): 21	alanine transaminase (u/l): 72	alanine transaminase (u/l): 72	alanine transaminase (u/l): 145	alanine transaminase (u/l): 69	alanine transaminase (u/l): 81	alanine transaminase (u/l): 45	alanine transaminase (u/l): 64	alanine transaminase (u/l): 52	alanine transaminase (u/l): 46	alanine transaminase (u/l): 90	alanine transaminase (u/l): 105	alanine transaminase (u/l): 80	alanine transaminase (u/l): 119	alanine transaminase (u/l): 51	alanine transaminase (u/l): 168	alanine transaminase (u/l): 46	alanine transaminase (u/l): 53	alanine transaminase (u/l): 32	alanine transaminase (u/l): 55	alanine transaminase (u/l): 69	alanine transaminase (u/l): 47	alkaline phosphatase (u/l): 101		alanine transaminase (u/l): 81	alanine transaminase (u/l): 126	alanine transaminase (u/l): 96	alanine transaminase (u/l): 42	alanine transaminase (u/l): 87	alanine transaminase (u/l): 46	alkaline phosphatase (u/l): 73	hdl cholesterol (mmol/l): 1.1	alanine transaminase (u/l): 12	alanine transaminase (u/l): 17	alanine transaminase (u/l): 27	triglycerides (mmol/l): 0.6	triglycerides (mmol/l): 0.67	alanine transaminase (u/l): 48	liver arachidonic acid (% of total lipids): 7.34	hdl cholesterol (mmol/l): 1.97	hdl cholesterol (mmol/l): 1.47	alanine transaminase (u/l): 17	liver arachidonic acid (% of total lipids): 7.98
!Sample_characteristics_ch1	alkaline phosphatase (u/l): 57	total cholesterol (mmol/l): 2.61	alkaline phosphatase (u/l): 101	alkaline phosphatase (u/l): 50	alkaline phosphatase (u/l): 53	alkaline phosphatase (u/l): 275	alkaline phosphatase (u/l): 60	alkaline phosphatase (u/l): 56	alkaline phosphatase (u/l): 70	alkaline phosphatase (u/l): 95	alkaline phosphatase (u/l): 75	alkaline phosphatase (u/l): 70	alkaline phosphatase (u/l): 57	alkaline phosphatase (u/l): 69	alkaline phosphatase (u/l): 33	alkaline phosphatase (u/l): 116	alkaline phosphatase (u/l): 51	alkaline phosphatase (u/l): 113	alkaline phosphatase (u/l): 106	alkaline phosphatase (u/l): 77	alkaline phosphatase (u/l): 64	alkaline phosphatase (u/l): 58	alkaline phosphatase (u/l): 37	alkaline phosphatase (u/l): 83	alkaline phosphatase (u/l): 42	alkaline phosphatase (u/l): 76	alkaline phosphatase (u/l): 89	alkaline phosphatase (u/l): 55	triglycerides (mmol/l): 0.98		alkaline phosphatase (u/l): 68	alkaline phosphatase (u/l): 107	alkaline phosphatase (u/l): 64	alkaline phosphatase (u/l): 87	alkaline phosphatase (u/l): 80	alkaline phosphatase (u/l): 65	triglycerides (mmol/l): 1.77	fasting glucose (mmol/l): 4.9	alkaline phosphatase (u/l): 54	alkaline phosphatase (u/l): 47	alkaline phosphatase (u/l): 109	total cholesterol (mmol/l): 4.17	total cholesterol (mmol/l): 4.94	alkaline phosphatase (u/l): 68	liver eicosapentaenoic acid (% of total lipids): 0.56	fasting glucose (mmol/l): 5	fasting glucose (mmol/l): 5.3	alkaline phosphatase (u/l): 61	liver eicosapentaenoic acid (% of total lipids): 0.00
!Sample_characteristics_ch1	triglycerides (mmol/l): 1.15	ldl cholesterol (mmol/l): 1.48	triglycerides (mmol/l): 1.68	triglycerides (mmol/l): 2.2	triglycerides (mmol/l): 0.6	triglycerides (mmol/l): 1.26	triglycerides (mmol/l): 2.14	triglycerides (mmol/l): 1.86	fasting glucose (mmol/l): 5.4	triglycerides (mmol/l): 3.7	triglycerides (mmol/l): 1.33	triglycerides (mmol/l): 1.77	triglycerides (mmol/l): 0.97	triglycerides (mmol/l): 1.76	triglycerides (mmol/l): 0.53	triglycerides (mmol/l): 11.32	triglycerides (mmol/l): 2.23	triglycerides (mmol/l): 1.57	triglycerides (mmol/l): 2.39	triglycerides (mmol/l): 2.36	triglycerides (mmol/l): 1.1	triglycerides (mmol/l): 1.2	triglycerides (mmol/l): 0.76	triglycerides (mmol/l): 1.73	triglycerides (mmol/l): 0.62	triglycerides (mmol/l): 1.15	triglycerides (mmol/l): 4.74	triglycerides (mmol/l): 0.86	total cholesterol (mmol/l): 4.12		triglycerides (mmol/l): 2.91	triglycerides (mmol/l): 1.13	triglycerides (mmol/l): 1.75	diabetes: no	triglycerides (mmol/l): 3.29	diabetes: no	total cholesterol (mmol/l): 4.51	fasting insulin (pmol/l): 15	fasting glucose (mmol/l): 4.9	triglycerides (mmol/l): 0.68	triglycerides (mmol/l): 1.21	ldl cholesterol (mmol/l): 2.67	ldl cholesterol (mmol/l): 3.19	triglycerides (mmol/l): 0.58	liver docosahexaenoic acid (% of total lipids): 4.44	fasting insulin (pmol/l): 32	fasting insulin (pmol/l): 600	triglycerides (mmol/l): 1.22	liver docosahexaenoic acid (% of total lipids): 2.87
!Sample_characteristics_ch1	total cholesterol (mmol/l): 3.65	hdl cholesterol (mmol/l): 0.68	total cholesterol (mmol/l): 6.83	total cholesterol (mmol/l): 3.93	total cholesterol (mmol/l): 3.79	total cholesterol (mmol/l): 3.53	total cholesterol (mmol/l): 5.79	total cholesterol (mmol/l): 5.57	diabetes: yes	total cholesterol (mmol/l): 5.82	total cholesterol (mmol/l): 4.81	total cholesterol (mmol/l): 7.67	total cholesterol (mmol/l): 4.95	total cholesterol (mmol/l): 6.55	total cholesterol (mmol/l): 3.69	total cholesterol (mmol/l): 6.5	total cholesterol (mmol/l): 5.44	total cholesterol (mmol/l): 5.74	total cholesterol (mmol/l): 5.51	total cholesterol (mmol/l): 5.15	total cholesterol (mmol/l): 6.39	total cholesterol (mmol/l): 5.06	total cholesterol (mmol/l): 2.65	total cholesterol (mmol/l): 5.59	total cholesterol (mmol/l): 4.9	total cholesterol (mmol/l): 4.04	total cholesterol (mmol/l): 6.73	total cholesterol (mmol/l): 3.92	ldl cholesterol (mmol/l): 2.46		total cholesterol (mmol/l): 4.4	total cholesterol (mmol/l): 4.56	total cholesterol (mmol/l): 5.29	liver arachidonic acid (% of total lipids): 0.90	total cholesterol (mmol/l): 4.66	liver arachidonic acid (% of total lipids): 3.57	ldl cholesterol (mmol/l): 2.85	homa-insulin resistance: 0.54	hemoglobin a1c: 0.053	total cholesterol (mmol/l): 3.67	total cholesterol (mmol/l): 4.84	hdl cholesterol (mmol/l): 1.23	hdl cholesterol (mmol/l): 1.44	total cholesterol (mmol/l): 3.5		homa-insulin resistance: 1.19	homa-insulin resistance: 23.56	total cholesterol (mmol/l): 4.71
!Sample_characteristics_ch1	ldl cholesterol (mmol/l): 2.11	fasting glucose (mmol/l): 5	ldl cholesterol (mmol/l): 4.71	ldl cholesterol (mmol/l): 2.11	ldl cholesterol (mmol/l): 2.31	ldl cholesterol (mmol/l): 1.95	ldl cholesterol (mmol/l): 3.91	ldl cholesterol (mmol/l): 3.33		ldl cholesterol (mmol/l): 2.82	ldl cholesterol (mmol/l): 3.29	ldl cholesterol (mmol/l): 5.46	ldl cholesterol (mmol/l): 3.45	ldl cholesterol (mmol/l): 4.75	ldl cholesterol (mmol/l): 2.34	hdl cholesterol (mmol/l): 0.96	ldl cholesterol (mmol/l): 2.69	ldl cholesterol (mmol/l): 3.87	ldl cholesterol (mmol/l): 3.46	ldl cholesterol (mmol/l): 3.2	ldl cholesterol (mmol/l): 4.61	ldl cholesterol (mmol/l): 3.01	ldl cholesterol (mmol/l): 1.33	ldl cholesterol (mmol/l): 3.15	ldl cholesterol (mmol/l): 2.9	ldl cholesterol (mmol/l): 2.56	hdl cholesterol (mmol/l): 0.9	fasting insulin (pmol/l): 26	hdl cholesterol (mmol/l): 1.2		ldl cholesterol (mmol/l): 2.2	ldl cholesterol (mmol/l): 2.67	ldl cholesterol (mmol/l): 3.2	liver eicosapentaenoic acid (% of total lipids): 0.00	ldl cholesterol (mmol/l): 2.31	liver eicosapentaenoic acid (% of total lipids): 0.41	hdl cholesterol (mmol/l): 0.85	hemoglobin a1c: 0.054	diabetes: no	ldl cholesterol (mmol/l): 2.57	fasting glucose (mmol/l): 4.8	fasting glucose (mmol/l): 4.2	fasting glucose (mmol/l): 5.2	ldl cholesterol (mmol/l): 2.58		hemoglobin a1c: 0.05	hemoglobin a1c: 0.054	ldl cholesterol (mmol/l): 3.01
!Sample_characteristics_ch1	hdl cholesterol (mmol/l): 1.01	hemoglobin a1c: 0.053	hdl cholesterol (mmol/l): 1.35	hdl cholesterol (mmol/l): 0.81	hdl cholesterol (mmol/l): 1.21	hdl cholesterol (mmol/l): 1	hdl cholesterol (mmol/l): 0.9	hdl cholesterol (mmol/l): 1.39		hdl cholesterol (mmol/l): 1.3	hdl cholesterol (mmol/l): 0.91	hdl cholesterol (mmol/l): 1.4	hdl cholesterol (mmol/l): 1.05	hdl cholesterol (mmol/l): 0.99	hdl cholesterol (mmol/l): 1.11	fasting glucose (mmol/l): 16.2	hdl cholesterol (mmol/l): 1.73	hdl cholesterol (mmol/l): 1.15	hdl cholesterol (mmol/l): 0.95	hdl cholesterol (mmol/l): 0.87	hdl cholesterol (mmol/l): 1.27	hdl cholesterol (mmol/l): 1.5	hdl cholesterol (mmol/l): 0.97	hdl cholesterol (mmol/l): 1.65	hdl cholesterol (mmol/l): 1.72	hdl cholesterol (mmol/l): 0.95	fasting glucose (mmol/l): 5.3	hemoglobin a1c: 0.055	fasting glucose (mmol/l): 4.3		hdl cholesterol (mmol/l): 0.87	hdl cholesterol (mmol/l): 1.37	hdl cholesterol (mmol/l): 1.29	liver docosahexaenoic acid (% of total lipids): 0.31	hdl cholesterol (mmol/l): 0.84	liver docosahexaenoic acid (% of total lipids): 3.07	fasting glucose (mmol/l): 5.8	diabetes: no	liver arachidonic acid (% of total lipids): 7.01	hdl cholesterol (mmol/l): 0.79	fasting insulin (pmol/l): 211	fasting insulin (pmol/l): 15	fasting insulin (pmol/l): 22	hdl cholesterol (mmol/l): 0.65		diabetes: no	diabetes: no	hdl cholesterol (mmol/l): 1.14
!Sample_characteristics_ch1	fasting glucose (mmol/l): 6.7	diabetes: no	fasting glucose (mmol/l): 6.5	fasting glucose (mmol/l): 5.3	fasting glucose (mmol/l): 8	fasting glucose (mmol/l): 4.8	fasting glucose (mmol/l): 5.5	fasting glucose (mmol/l): 4.7		fasting glucose (mmol/l): 5.7	fasting glucose (mmol/l): 4.7	fasting glucose (mmol/l): 5.5	fasting glucose (mmol/l): 5.2	fasting glucose (mmol/l): 4.7	fasting glucose (mmol/l): 5.8	fasting insulin (pmol/l): 203	fasting glucose (mmol/l): 5	fasting glucose (mmol/l): 4.5	fasting glucose (mmol/l): 8	fasting glucose (mmol/l): 7.3	fasting glucose (mmol/l): 5.8	fasting glucose (mmol/l): 6	fasting glucose (mmol/l): 7.3	fasting glucose (mmol/l): 5.3	fasting glucose (mmol/l): 6.5	fasting glucose (mmol/l): 5.2	fasting insulin (pmol/l): 54	diabetes: no	fasting insulin (pmol/l): 38		fasting glucose (mmol/l): 4.2	hemoglobin a1c: 0.074	fasting glucose (mmol/l): 4.9		fasting glucose (mmol/l): 7.5		hemoglobin a1c: 0.051	liver arachidonic acid (% of total lipids): 8.21	liver eicosapentaenoic acid (% of total lipids): 0.46	fasting glucose (mmol/l): 4.7	homa-insulin resistance: 7.50	homa-insulin resistance: 0.47	homa-insulin resistance: 0.85	fasting glucose (mmol/l): 5.2		liver arachidonic acid (% of total lipids): 7.60	liver arachidonic acid (% of total lipids): 6.34	fasting glucose (mmol/l): 5.7
!Sample_characteristics_ch1	fasting insulin (pmol/l): 50		fasting insulin (pmol/l): 87	fasting insulin (pmol/l): 185	fasting insulin (pmol/l): 65	hemoglobin a1c: 0.057	fasting insulin (pmol/l): 74	fasting insulin (pmol/l): 61		fasting insulin (pmol/l): 128	fasting insulin (pmol/l): 111	fasting insulin (pmol/l): 145	fasting insulin (pmol/l): 132	fasting insulin (pmol/l): 93	fasting insulin (pmol/l): 63	homa-insulin resistance: 24.36	fasting insulin (pmol/l): 17	fasting insulin (pmol/l): 674	fasting insulin (pmol/l): 50	fasting insulin (pmol/l): 108	fasting insulin (pmol/l): 159	fasting insulin (pmol/l): 191	fasting insulin (pmol/l): 204	fasting insulin (pmol/l): 83	fasting insulin (pmol/l): 33	fasting insulin (pmol/l): 29	homa-insulin resistance: 2.12	liver arachidonic acid (% of total lipids): 3.77	homa-insulin resistance: 1.21		fasting insulin (pmol/l): 56	diabetes: no	fasting insulin (pmol/l): 75		fasting insulin (pmol/l): 720		diabetes: no	liver eicosapentaenoic acid (% of total lipids): 0.11	liver docosahexaenoic acid (% of total lipids): 2.62	fasting insulin (pmol/l): 57	hemoglobin a1c: 0.057	hemoglobin a1c: 0.05	hemoglobin a1c: 0.053	fasting insulin (pmol/l): 19		liver eicosapentaenoic acid (% of total lipids): 0.00	liver eicosapentaenoic acid (% of total lipids): 0.00	fasting insulin (pmol/l): 21
!Sample_characteristics_ch1	homa-insulin resistance: 2.48		homa-insulin resistance: 4.19	homa-insulin resistance: 7.26	homa-insulin resistance: 3.85	diabetes: no	homa-insulin resistance: 3.01	homa-insulin resistance: 2.12		homa-insulin resistance: 5.40	homa-insulin resistance: 3.86	homa-insulin resistance: 5.91	homa-insulin resistance: 5.08	homa-insulin resistance: 3.24	homa-insulin resistance: 2.71	hemoglobin a1c: 0.09	homa-insulin resistance: 0.63	homa-insulin resistance: 22.47	homa-insulin resistance: 2.96	homa-insulin resistance: 5.84	homa-insulin resistance: 6.83	homa-insulin resistance: 8.49	homa-insulin resistance: 11.03	homa-insulin resistance: 3.26	homa-insulin resistance: 1.59	homa-insulin resistance: 1.12	hemoglobin a1c: 0.05	liver eicosapentaenoic acid (% of total lipids): 0.00	diabetes: no		homa-insulin resistance: 1.74	liver arachidonic acid (% of total lipids): 4.59	homa-insulin resistance: 2.72		homa-insulin resistance: 40.00		liver arachidonic acid (% of total lipids): 1.72	liver docosahexaenoic acid (% of total lipids): 3.00		homa-insulin resistance: 1.98	diabetes: no	diabetes: no	diabetes: no	homa-insulin resistance: 0.73		liver docosahexaenoic acid (% of total lipids): 3.83	liver docosahexaenoic acid (% of total lipids): 1.24	homa-insulin resistance: 0.89
!Sample_characteristics_ch1	hemoglobin a1c: 0.062		diabetes: yes	hemoglobin a1c: 0.055	diabetes: yes		hemoglobin a1c: 0.055	hemoglobin a1c: 0.052		hemoglobin a1c: 0.061	hemoglobin a1c: 0.049	hemoglobin a1c: 0.058	hemoglobin a1c: 0.05	hemoglobin a1c: 0.049	hemoglobin a1c: 0.066	diabetes: yes	hemoglobin a1c: 0.052	hemoglobin a1c: 0.052	hemoglobin a1c: 0.056	hemoglobin a1c: 0.073	hemoglobin a1c: 0.056	hemoglobin a1c: 0.064	hemoglobin a1c: 0.063	hemoglobin a1c: 0.056	hemoglobin a1c: 0.053	hemoglobin a1c: 0.054	diabetes: no	liver docosahexaenoic acid (% of total lipids): 1.88	liver arachidonic acid (% of total lipids): 2.56		hemoglobin a1c: 0.053	liver eicosapentaenoic acid (% of total lipids): 0.28	hemoglobin a1c: 0.059		hemoglobin a1c: 0.058		liver eicosapentaenoic acid (% of total lipids): 0.00			hemoglobin a1c: 0.052	liver arachidonic acid (% of total lipids): 8.74	liver arachidonic acid (% of total lipids): 6.83	liver arachidonic acid (% of total lipids): 7.23	hemoglobin a1c: 0.049				hemoglobin a1c: 0.06
!Sample_characteristics_ch1	diabetes: yes			diabetes: no			diabetes: yes	diabetes: no		diabetes: no	diabetes: no	diabetes: no	diabetes: no	diabetes: no	diabetes: yes	liver arachidonic acid (% of total lipids): 2.16	diabetes: no	diabetes: no	diabetes: no	diabetes: no	diabetes: no	diabetes: no	diabetes: yes	diabetes: no	diabetes: no	diabetes: no	liver arachidonic acid (% of total lipids): 3.75		liver eicosapentaenoic acid (% of total lipids): 0.22		diabetes: no	liver docosahexaenoic acid (% of total lipids): 2.31	diabetes: no		diabetes: no		liver docosahexaenoic acid (% of total lipids): 0.58			diabetes: no	liver eicosapentaenoic acid (% of total lipids): 0.32	liver eicosapentaenoic acid (% of total lipids): 0.97	liver eicosapentaenoic acid (% of total lipids): 0.37	diabetes: no				diabetes: no
!Sample_characteristics_ch1											liver arachidonic acid (% of total lipids): 5.12	liver arachidonic acid (% of total lipids): 2.36	liver arachidonic acid (% of total lipids): 3.98	liver arachidonic acid (% of total lipids): 1.41	liver arachidonic acid (% of total lipids): 4.80	liver eicosapentaenoic acid (% of total lipids): 0.12	liver arachidonic acid (% of total lipids): 1.63		liver arachidonic acid (% of total lipids): 6.10	liver arachidonic acid (% of total lipids): 2.22	liver arachidonic acid (% of total lipids): 2.73	liver arachidonic acid (% of total lipids): 2.60	liver arachidonic acid (% of total lipids): 4.36	liver arachidonic acid (% of total lipids): 2.60	liver arachidonic acid (% of total lipids): 1.59	liver arachidonic acid (% of total lipids): 2.20	liver eicosapentaenoic acid (% of total lipids): 0.00		liver docosahexaenoic acid (% of total lipids): 0.78		liver arachidonic acid (% of total lipids): 4.01		liver arachidonic acid (% of total lipids): 1.78		liver arachidonic acid (% of total lipids): 1.47					liver arachidonic acid (% of total lipids): 9.39	liver docosahexaenoic acid (% of total lipids): 2.52	liver docosahexaenoic acid (% of total lipids): 6.21	liver docosahexaenoic acid (% of total lipids): 2.55	liver arachidonic acid (% of total lipids): 9.02				liver arachidonic acid (% of total lipids): 7.29
!Sample_characteristics_ch1											liver eicosapentaenoic acid (% of total lipids): 0.00	liver eicosapentaenoic acid (% of total lipids): 0.14	liver eicosapentaenoic acid (% of total lipids): 0.00	liver eicosapentaenoic acid (% of total lipids): 0.12	liver eicosapentaenoic acid (% of total lipids): 0.32	liver docosahexaenoic acid (% of total lipids): 0.69	liver eicosapentaenoic acid (% of total lipids): 0.00		liver eicosapentaenoic acid (% of total lipids): 0.37	liver eicosapentaenoic acid (% of total lipids): 0.14	liver eicosapentaenoic acid (% of total lipids): 0.15	liver eicosapentaenoic acid (% of total lipids): 0.32	liver eicosapentaenoic acid (% of total lipids): 0.25	liver eicosapentaenoic acid (% of total lipids): 0.00	liver eicosapentaenoic acid (% of total lipids): 0.00	liver eicosapentaenoic acid (% of total lipids): 0.17	liver docosahexaenoic acid (% of total lipids): 0.98				liver eicosapentaenoic acid (% of total lipids): 0.28		liver eicosapentaenoic acid (% of total lipids): 0.00		liver eicosapentaenoic acid (% of total lipids): 0.00					liver eicosapentaenoic acid (% of total lipids): 0.34				liver eicosapentaenoic acid (% of total lipids): 0.42				liver eicosapentaenoic acid (% of total lipids): 0.29
!Sample_characteristics_ch1											liver docosahexaenoic acid (% of total lipids): 2.79	liver docosahexaenoic acid (% of total lipids): 0.84	liver docosahexaenoic acid (% of total lipids): 1.51	liver docosahexaenoic acid (% of total lipids): 0.83	liver docosahexaenoic acid (% of total lipids): 1.73		liver docosahexaenoic acid (% of total lipids): 1.24		liver docosahexaenoic acid (% of total lipids): 2.76	liver docosahexaenoic acid (% of total lipids): 1.13	liver docosahexaenoic acid (% of total lipids): 0.85	liver docosahexaenoic acid (% of total lipids): 1.36	liver docosahexaenoic acid (% of total lipids): 2.01	liver docosahexaenoic acid (% of total lipids): 1.29	liver docosahexaenoic acid (% of total lipids): 0.84	liver docosahexaenoic acid (% of total lipids): 1.00					liver docosahexaenoic acid (% of total lipids): 1.25		liver docosahexaenoic acid (% of total lipids): 0.59		liver docosahexaenoic acid (% of total lipids): 0.90					liver docosahexaenoic acid (% of total lipids): 2.94				liver docosahexaenoic acid (% of total lipids): 3.86				liver docosahexaenoic acid (% of total lipids): 1.99
!Sample_molecule_ch1	total RNA	total RNA	total RNA	total RNA	total RNA	total RNA	total RNA	total RNA	total RNA	total RNA	total RNA	total RNA	total RNA	total RNA	total RNA	total RNA	total RNA	total RNA	total RNA	total RNA	total RNA	total RNA	total RNA	total RNA	total RNA	total RNA	total RNA	total RNA	total RNA	total RNA	total RNA	total RNA	total RNA	total RNA	total RNA	total RNA	total RNA	total RNA	total RNA	total RNA	total RNA	total RNA	total RNA	total RNA	total RNA	total RNA	total RNA	total RNA	total RNA
!Sample_extract_protocol_ch1	Total RNA was extracted from liver biopsies using the mirVana miRNA Isolation kit (Life Technologies Corp., Carlsbad, CA, USA). RNA concentration and purity were assessed with a Thermo Scientific's NanoDrop 1000 Spectrophotometer (NanoDrop Technologies, Wilmington, DE, USA) and quality was assessed with an Agilent 2100 Bioanalyzer (Agilent, Palo Alto, CA, USA).	Total RNA was extracted from liver biopsies using the mirVana miRNA Isolation kit (Life Technologies Corp., Carlsbad, CA, USA). RNA concentration and purity were assessed with a Thermo Scientific's NanoDrop 1000 Spectrophotometer (NanoDrop Technologies, Wilmington, DE, USA) and quality was assessed with an Agilent 2100 Bioanalyzer (Agilent, Palo Alto, CA, USA).	Total RNA was extracted from liver biopsies using the mirVana miRNA Isolation kit (Life Technologies Corp., Carlsbad, CA, USA). RNA concentration and purity were assessed with a Thermo Scientific's NanoDrop 1000 Spectrophotometer (NanoDrop Technologies, Wilmington, DE, USA) and quality was assessed with an Agilent 2100 Bioanalyzer (Agilent, Palo Alto, CA, USA).	Total RNA was extracted from liver biopsies using the mirVana miRNA Isolation kit (Life Technologies Corp., Carlsbad, CA, USA). RNA concentration and purity were assessed with a Thermo Scientific's NanoDrop 1000 Spectrophotometer (NanoDrop Technologies, Wilmington, DE, USA) and quality was assessed with an Agilent 2100 Bioanalyzer (Agilent, Palo Alto, CA, USA).	Total RNA was extracted from liver biopsies using the mirVana miRNA Isolation kit (Life Technologies Corp., Carlsbad, CA, USA). RNA concentration and purity were assessed with a Thermo Scientific's NanoDrop 1000 Spectrophotometer (NanoDrop Technologies, Wilmington, DE, USA) and quality was assessed with an Agilent 2100 Bioanalyzer (Agilent, Palo Alto, CA, USA).	Total RNA was extracted from liver biopsies using the mirVana miRNA Isolation kit (Life Technologies Corp., Carlsbad, CA, USA). RNA concentration and purity were assessed with a Thermo Scientific's NanoDrop 1000 Spectrophotometer (NanoDrop Technologies, Wilmington, DE, USA) and quality was assessed with an Agilent 2100 Bioanalyzer (Agilent, Palo Alto, CA, USA).	Total RNA was extracted from liver biopsies using the mirVana miRNA Isolation kit (Life Technologies Corp., Carlsbad, CA, USA). RNA concentration and purity were assessed with a Thermo Scientific's NanoDrop 1000 Spectrophotometer (NanoDrop Technologies, Wilmington, DE, USA) and quality was assessed with an Agilent 2100 Bioanalyzer (Agilent, Palo Alto, CA, USA).	Total RNA was extracted from liver biopsies using the mirVana miRNA Isolation kit (Life Technologies Corp., Carlsbad, CA, USA). RNA concentration and purity were assessed with a Thermo Scientific's NanoDrop 1000 Spectrophotometer (NanoDrop Technologies, Wilmington, DE, USA) and quality was assessed with an Agilent 2100 Bioanalyzer (Agilent, Palo Alto, CA, USA).	Total RNA was extracted from liver biopsies using the mirVana miRNA Isolation kit (Life Technologies Corp., Carlsbad, CA, USA). RNA concentration and purity were assessed with a Thermo Scientific's NanoDrop 1000 Spectrophotometer (NanoDrop Technologies, Wilmington, DE, USA) and quality was assessed with an Agilent 2100 Bioanalyzer (Agilent, Palo Alto, CA, USA).	Total RNA was extracted from liver biopsies using the mirVana miRNA Isolation kit (Life Technologies Corp., Carlsbad, CA, USA). RNA concentration and purity were assessed with a Thermo Scientific's NanoDrop 1000 Spectrophotometer (NanoDrop Technologies, Wilmington, DE, USA) and quality was assessed with an Agilent 2100 Bioanalyzer (Agilent, Palo Alto, CA, USA).	Total RNA was extracted from liver biopsies using the mirVana miRNA Isolation kit (Life Technologies Corp., Carlsbad, CA, USA). RNA concentration and purity were assessed with a Thermo Scientific's NanoDrop 1000 Spectrophotometer (NanoDrop Technologies, Wilmington, DE, USA) and quality was assessed with an Agilent 2100 Bioanalyzer (Agilent, Palo Alto, CA, USA).	Total RNA was extracted from liver biopsies using the mirVana miRNA Isolation kit (Life Technologies Corp., Carlsbad, CA, USA). RNA concentration and purity were assessed with a Thermo Scientific's NanoDrop 1000 Spectrophotometer (NanoDrop Technologies, Wilmington, DE, USA) and quality was assessed with an Agilent 2100 Bioanalyzer (Agilent, Palo Alto, CA, USA).	Total RNA was extracted from liver biopsies using the mirVana miRNA Isolation kit (Life Technologies Corp., Carlsbad, CA, USA). RNA concentration and purity were assessed with a Thermo Scientific's NanoDrop 1000 Spectrophotometer (NanoDrop Technologies, Wilmington, DE, USA) and quality was assessed with an Agilent 2100 Bioanalyzer (Agilent, Palo Alto, CA, USA).	Total RNA was extracted from liver biopsies using the mirVana miRNA Isolation kit (Life Technologies Corp., Carlsbad, CA, USA). RNA concentration and purity were assessed with a Thermo Scientific's NanoDrop 1000 Spectrophotometer (NanoDrop Technologies, Wilmington, DE, USA) and quality was assessed with an Agilent 2100 Bioanalyzer (Agilent, Palo Alto, CA, USA).	Total RNA was extracted from liver biopsies using the mirVana miRNA Isolation kit (Life Technologies Corp., Carlsbad, CA, USA). RNA concentration and purity were assessed with a Thermo Scientific's NanoDrop 1000 Spectrophotometer (NanoDrop Technologies, Wilmington, DE, USA) and quality was assessed with an Agilent 2100 Bioanalyzer (Agilent, Palo Alto, CA, USA).	Total RNA was extracted from liver biopsies using the mirVana miRNA Isolation kit (Life Technologies Corp., Carlsbad, CA, USA). RNA concentration and purity were assessed with a Thermo Scientific's NanoDrop 1000 Spectrophotometer (NanoDrop Technologies, Wilmington, DE, USA) and quality was assessed with an Agilent 2100 Bioanalyzer (Agilent, Palo Alto, CA, USA).	Total RNA was extracted from liver biopsies using the mirVana miRNA Isolation kit (Life Technologies Corp., Carlsbad, CA, USA). RNA concentration and purity were assessed with a Thermo Scientific's NanoDrop 1000 Spectrophotometer (NanoDrop Technologies, Wilmington, DE, USA) and quality was assessed with an Agilent 2100 Bioanalyzer (Agilent, Palo Alto, CA, USA).	Total RNA was extracted from liver biopsies using the mirVana miRNA Isolation kit (Life Technologies Corp., Carlsbad, CA, USA). RNA concentration and purity were assessed with a Thermo Scientific's NanoDrop 1000 Spectrophotometer (NanoDrop Technologies, Wilmington, DE, USA) and quality was assessed with an Agilent 2100 Bioanalyzer (Agilent, Palo Alto, CA, USA).	Total RNA was extracted from liver biopsies using the mirVana miRNA Isolation kit (Life Technologies Corp., Carlsbad, CA, USA). RNA concentration and purity were assessed with a Thermo Scientific's NanoDrop 1000 Spectrophotometer (NanoDrop Technologies, Wilmington, DE, USA) and quality was assessed with an Agilent 2100 Bioanalyzer (Agilent, Palo Alto, CA, USA).	Total RNA was extracted from liver biopsies using the mirVana miRNA Isolation kit (Life Technologies Corp., Carlsbad, CA, USA). RNA concentration and purity were assessed with a Thermo Scientific's NanoDrop 1000 Spectrophotometer (NanoDrop Technologies, Wilmington, DE, USA) and quality was assessed with an Agilent 2100 Bioanalyzer (Agilent, Palo Alto, CA, USA).	Total RNA was extracted from liver biopsies using the mirVana miRNA Isolation kit (Life Technologies Corp., Carlsbad, CA, USA). RNA concentration and purity were assessed with a Thermo Scientific's NanoDrop 1000 Spectrophotometer (NanoDrop Technologies, Wilmington, DE, USA) and quality was assessed with an Agilent 2100 Bioanalyzer (Agilent, Palo Alto, CA, USA).	Total RNA was extracted from liver biopsies using the mirVana miRNA Isolation kit (Life Technologies Corp., Carlsbad, CA, USA). RNA concentration and purity were assessed with a Thermo Scientific's NanoDrop 1000 Spectrophotometer (NanoDrop Technologies, Wilmington, DE, USA) and quality was assessed with an Agilent 2100 Bioanalyzer (Agilent, Palo Alto, CA, USA).	Total RNA was extracted from liver biopsies using the mirVana miRNA Isolation kit (Life Technologies Corp., Carlsbad, CA, USA). RNA concentration and purity were assessed with a Thermo Scientific's NanoDrop 1000 Spectrophotometer (NanoDrop Technologies, Wilmington, DE, USA) and quality was assessed with an Agilent 2100 Bioanalyzer (Agilent, Palo Alto, CA, USA).	Total RNA was extracted from liver biopsies using the mirVana miRNA Isolation kit (Life Technologies Corp., Carlsbad, CA, USA). RNA concentration and purity were assessed with a Thermo Scientific's NanoDrop 1000 Spectrophotometer (NanoDrop Technologies, Wilmington, DE, USA) and quality was assessed with an Agilent 2100 Bioanalyzer (Agilent, Palo Alto, CA, USA).	Total RNA was extracted from liver biopsies using the mirVana miRNA Isolation kit (Life Technologies Corp., Carlsbad, CA, USA). RNA concentration and purity were assessed with a Thermo Scientific's NanoDrop 1000 Spectrophotometer (NanoDrop Technologies, Wilmington, DE, USA) and quality was assessed with an Agilent 2100 Bioanalyzer (Agilent, Palo Alto, CA, USA).	Total RNA was extracted from liver biopsies using the mirVana miRNA Isolation kit (Life Technologies Corp., Carlsbad, CA, USA). RNA concentration and purity were assessed with a Thermo Scientific's NanoDrop 1000 Spectrophotometer (NanoDrop Technologies, Wilmington, DE, USA) and quality was assessed with an Agilent 2100 Bioanalyzer (Agilent, Palo Alto, CA, USA).	Total RNA was extracted from liver biopsies using the mirVana miRNA Isolation kit (Life Technologies Corp., Carlsbad, CA, USA). RNA concentration and purity were assessed with a Thermo Scientific's NanoDrop 1000 Spectrophotometer (NanoDrop Technologies, Wilmington, DE, USA) and quality was assessed with an Agilent 2100 Bioanalyzer (Agilent, Palo Alto, CA, USA).	Total RNA was extracted from liver biopsies using the mirVana miRNA Isolation kit (Life Technologies Corp., Carlsbad, CA, USA). RNA concentration and purity were assessed with a Thermo Scientific's NanoDrop 1000 Spectrophotometer (NanoDrop Technologies, Wilmington, DE, USA) and quality was assessed with an Agilent 2100 Bioanalyzer (Agilent, Palo Alto, CA, USA).	Total RNA was extracted from liver biopsies using the mirVana miRNA Isolation kit (Life Technologies Corp., Carlsbad, CA, USA). RNA concentration and purity were assessed with a Thermo Scientific's NanoDrop 1000 Spectrophotometer (NanoDrop Technologies, Wilmington, DE, USA) and quality was assessed with an Agilent 2100 Bioanalyzer (Agilent, Palo Alto, CA, USA).	Total RNA was extracted from liver biopsies using the mirVana miRNA Isolation kit (Life Technologies Corp., Carlsbad, CA, USA). RNA concentration and purity were assessed with a Thermo Scientific's NanoDrop 1000 Spectrophotometer (NanoDrop Technologies, Wilmington, DE, USA) and quality was assessed with an Agilent 2100 Bioanalyzer (Agilent, Palo Alto, CA, USA).	Total RNA was extracted from liver biopsies using the mirVana miRNA Isolation kit (Life Technologies Corp., Carlsbad, CA, USA). RNA concentration and purity were assessed with a Thermo Scientific's NanoDrop 1000 Spectrophotometer (NanoDrop Technologies, Wilmington, DE, USA) and quality was assessed with an Agilent 2100 Bioanalyzer (Agilent, Palo Alto, CA, USA).	Total RNA was extracted from liver biopsies using the mirVana miRNA Isolation kit (Life Technologies Corp., Carlsbad, CA, USA). RNA concentration and purity were assessed with a Thermo Scientific's NanoDrop 1000 Spectrophotometer (NanoDrop Technologies, Wilmington, DE, USA) and quality was assessed with an Agilent 2100 Bioanalyzer (Agilent, Palo Alto, CA, USA).	Total RNA was extracted from liver biopsies using the mirVana miRNA Isolation kit (Life Technologies Corp., Carlsbad, CA, USA). RNA concentration and purity were assessed with a Thermo Scientific's NanoDrop 1000 Spectrophotometer (NanoDrop Technologies, Wilmington, DE, USA) and quality was assessed with an Agilent 2100 Bioanalyzer (Agilent, Palo Alto, CA, USA).	Total RNA was extracted from liver biopsies using the mirVana miRNA Isolation kit (Life Technologies Corp., Carlsbad, CA, USA). RNA concentration and purity were assessed with a Thermo Scientific's NanoDrop 1000 Spectrophotometer (NanoDrop Technologies, Wilmington, DE, USA) and quality was assessed with an Agilent 2100 Bioanalyzer (Agilent, Palo Alto, CA, USA).	Total RNA was extracted from liver biopsies using the mirVana miRNA Isolation kit (Life Technologies Corp., Carlsbad, CA, USA). RNA concentration and purity were assessed with a Thermo Scientific's NanoDrop 1000 Spectrophotometer (NanoDrop Technologies, Wilmington, DE, USA) and quality was assessed with an Agilent 2100 Bioanalyzer (Agilent, Palo Alto, CA, USA).	Total RNA was extracted from liver biopsies using the mirVana miRNA Isolation kit (Life Technologies Corp., Carlsbad, CA, USA). RNA concentration and purity were assessed with a Thermo Scientific's NanoDrop 1000 Spectrophotometer (NanoDrop Technologies, Wilmington, DE, USA) and quality was assessed with an Agilent 2100 Bioanalyzer (Agilent, Palo Alto, CA, USA).	Total RNA was extracted from liver biopsies using the mirVana miRNA Isolation kit (Life Technologies Corp., Carlsbad, CA, USA). RNA concentration and purity were assessed with a Thermo Scientific's NanoDrop 1000 Spectrophotometer (NanoDrop Technologies, Wilmington, DE, USA) and quality was assessed with an Agilent 2100 Bioanalyzer (Agilent, Palo Alto, CA, USA).	Total RNA was extracted from liver biopsies using the mirVana miRNA Isolation kit (Life Technologies Corp., Carlsbad, CA, USA). RNA concentration and purity were assessed with a Thermo Scientific's NanoDrop 1000 Spectrophotometer (NanoDrop Technologies, Wilmington, DE, USA) and quality was assessed with an Agilent 2100 Bioanalyzer (Agilent, Palo Alto, CA, USA).	Total RNA was extracted from liver biopsies using the mirVana miRNA Isolation kit (Life Technologies Corp., Carlsbad, CA, USA). RNA concentration and purity were assessed with a Thermo Scientific's NanoDrop 1000 Spectrophotometer (NanoDrop Technologies, Wilmington, DE, USA) and quality was assessed with an Agilent 2100 Bioanalyzer (Agilent, Palo Alto, CA, USA).	Total RNA was extracted from liver biopsies using the mirVana miRNA Isolation kit (Life Technologies Corp., Carlsbad, CA, USA). RNA concentration and purity were assessed with a Thermo Scientific's NanoDrop 1000 Spectrophotometer (NanoDrop Technologies, Wilmington, DE, USA) and quality was assessed with an Agilent 2100 Bioanalyzer (Agilent, Palo Alto, CA, USA).	Total RNA was extracted from liver biopsies using the mirVana miRNA Isolation kit (Life Technologies Corp., Carlsbad, CA, USA). RNA concentration and purity were assessed with a Thermo Scientific's NanoDrop 1000 Spectrophotometer (NanoDrop Technologies, Wilmington, DE, USA) and quality was assessed with an Agilent 2100 Bioanalyzer (Agilent, Palo Alto, CA, USA).	Total RNA was extracted from liver biopsies using the mirVana miRNA Isolation kit (Life Technologies Corp., Carlsbad, CA, USA). RNA concentration and purity were assessed with a Thermo Scientific's NanoDrop 1000 Spectrophotometer (NanoDrop Technologies, Wilmington, DE, USA) and quality was assessed with an Agilent 2100 Bioanalyzer (Agilent, Palo Alto, CA, USA).	Total RNA was extracted from liver biopsies using the mirVana miRNA Isolation kit (Life Technologies Corp., Carlsbad, CA, USA). RNA concentration and purity were assessed with a Thermo Scientific's NanoDrop 1000 Spectrophotometer (NanoDrop Technologies, Wilmington, DE, USA) and quality was assessed with an Agilent 2100 Bioanalyzer (Agilent, Palo Alto, CA, USA).	Total RNA was extracted from liver biopsies using the mirVana miRNA Isolation kit (Life Technologies Corp., Carlsbad, CA, USA). RNA concentration and purity were assessed with a Thermo Scientific's NanoDrop 1000 Spectrophotometer (NanoDrop Technologies, Wilmington, DE, USA) and quality was assessed with an Agilent 2100 Bioanalyzer (Agilent, Palo Alto, CA, USA).	Total RNA was extracted from liver biopsies using the mirVana miRNA Isolation kit (Life Technologies Corp., Carlsbad, CA, USA). RNA concentration and purity were assessed with a Thermo Scientific's NanoDrop 1000 Spectrophotometer (NanoDrop Technologies, Wilmington, DE, USA) and quality was assessed with an Agilent 2100 Bioanalyzer (Agilent, Palo Alto, CA, USA).	Total RNA was extracted from liver biopsies using the mirVana miRNA Isolation kit (Life Technologies Corp., Carlsbad, CA, USA). RNA concentration and purity were assessed with a Thermo Scientific's NanoDrop 1000 Spectrophotometer (NanoDrop Technologies, Wilmington, DE, USA) and quality was assessed with an Agilent 2100 Bioanalyzer (Agilent, Palo Alto, CA, USA).	Total RNA was extracted from liver biopsies using the mirVana miRNA Isolation kit (Life Technologies Corp., Carlsbad, CA, USA). RNA concentration and purity were assessed with a Thermo Scientific's NanoDrop 1000 Spectrophotometer (NanoDrop Technologies, Wilmington, DE, USA) and quality was assessed with an Agilent 2100 Bioanalyzer (Agilent, Palo Alto, CA, USA).	Total RNA was extracted from liver biopsies using the mirVana miRNA Isolation kit (Life Technologies Corp., Carlsbad, CA, USA). RNA concentration and purity were assessed with a Thermo Scientific's NanoDrop 1000 Spectrophotometer (NanoDrop Technologies, Wilmington, DE, USA) and quality was assessed with an Agilent 2100 Bioanalyzer (Agilent, Palo Alto, CA, USA).	Total RNA was extracted from liver biopsies using the mirVana miRNA Isolation kit (Life Technologies Corp., Carlsbad, CA, USA). RNA concentration and purity were assessed with a Thermo Scientific's NanoDrop 1000 Spectrophotometer (NanoDrop Technologies, Wilmington, DE, USA) and quality was assessed with an Agilent 2100 Bioanalyzer (Agilent, Palo Alto, CA, USA).
!Sample_label_ch1	Cy3	Cy3	Cy3	Cy3	Cy3	Cy3	Cy3	Cy3	Cy3	Cy3	Cy3	Cy3	Cy3	Cy3	Cy3	Cy3	Cy3	Cy3	Cy3	Cy3	Cy3	Cy3	Cy3	Cy3	Cy3	Cy3	Cy3	Cy3	Cy3	Cy3	Cy3	Cy3	Cy3	Cy3	Cy3	Cy3	Cy3	Cy3	Cy3	Cy3	Cy3	Cy3	Cy3	Cy3	Cy3	Cy3	Cy3	Cy3	Cy3
!Sample_label_protocol_ch1	200 ng of RNA were labelled and amplified following Illumina Whole Genome Expression - DASL assay kit for partially degraded and FFPE derived RNA.	200 ng of RNA were labelled and amplified following Illumina Whole Genome Expression - DASL assay kit for partially degraded and FFPE derived RNA.	200 ng of RNA were labelled and amplified following Illumina Whole Genome Expression - DASL assay kit for partially degraded and FFPE derived RNA.	200 ng of RNA were labelled and amplified following Illumina Whole Genome Expression - DASL assay kit for partially degraded and FFPE derived RNA.	200 ng of RNA were labelled and amplified following Illumina Whole Genome Expression - DASL assay kit for partially degraded and FFPE derived RNA.	200 ng of RNA were labelled and amplified following Illumina Whole Genome Expression - DASL assay kit for partially degraded and FFPE derived RNA.	200 ng of RNA were labelled and amplified following Illumina Whole Genome Expression - DASL assay kit for partially degraded and FFPE derived RNA.	200 ng of RNA were labelled and amplified following Illumina Whole Genome Expression - DASL assay kit for partially degraded and FFPE derived RNA.	200 ng of RNA were labelled and amplified following Illumina Whole Genome Expression - DASL assay kit for partially degraded and FFPE derived RNA.	200 ng of RNA were labelled and amplified following Illumina Whole Genome Expression - DASL assay kit for partially degraded and FFPE derived RNA.	200 ng of RNA were labelled and amplified following Illumina Whole Genome Expression - DASL assay kit for partially degraded and FFPE derived RNA.	200 ng of RNA were labelled and amplified following Illumina Whole Genome Expression - DASL assay kit for partially degraded and FFPE derived RNA.	200 ng of RNA were labelled and amplified following Illumina Whole Genome Expression - DASL assay kit for partially degraded and FFPE derived RNA.	200 ng of RNA were labelled and amplified following Illumina Whole Genome Expression - DASL assay kit for partially degraded and FFPE derived RNA.	200 ng of RNA were labelled and amplified following Illumina Whole Genome Expression - DASL assay kit for partially degraded and FFPE derived RNA.	200 ng of RNA were labelled and amplified following Illumina Whole Genome Expression - DASL assay kit for partially degraded and FFPE derived RNA.	200 ng of RNA were labelled and amplified following Illumina Whole Genome Expression - DASL assay kit for partially degraded and FFPE derived RNA.	200 ng of RNA were labelled and amplified following Illumina Whole Genome Expression - DASL assay kit for partially degraded and FFPE derived RNA.	200 ng of RNA were labelled and amplified following Illumina Whole Genome Expression - DASL assay kit for partially degraded and FFPE derived RNA.	200 ng of RNA were labelled and amplified following Illumina Whole Genome Expression - DASL assay kit for partially degraded and FFPE derived RNA.	200 ng of RNA were labelled and amplified following Illumina Whole Genome Expression - DASL assay kit for partially degraded and FFPE derived RNA.	200 ng of RNA were labelled and amplified following Illumina Whole Genome Expression - DASL assay kit for partially degraded and FFPE derived RNA.	200 ng of RNA were labelled and amplified following Illumina Whole Genome Expression - DASL assay kit for partially degraded and FFPE derived RNA.	200 ng of RNA were labelled and amplified following Illumina Whole Genome Expression - DASL assay kit for partially degraded and FFPE derived RNA.	200 ng of RNA were labelled and amplified following Illumina Whole Genome Expression - DASL assay kit for partially degraded and FFPE derived RNA.	200 ng of RNA were labelled and amplified following Illumina Whole Genome Expression - DASL assay kit for partially degraded and FFPE derived RNA.	200 ng of RNA were labelled and amplified following Illumina Whole Genome Expression - DASL assay kit for partially degraded and FFPE derived RNA.	200 ng of RNA were labelled and amplified following Illumina Whole Genome Expression - DASL assay kit for partially degraded and FFPE derived RNA.	200 ng of RNA were labelled and amplified following Illumina Whole Genome Expression - DASL assay kit for partially degraded and FFPE derived RNA.	200 ng of RNA were labelled and amplified following Illumina Whole Genome Expression - DASL assay kit for partially degraded and FFPE derived RNA.	200 ng of RNA were labelled and amplified following Illumina Whole Genome Expression - DASL assay kit for partially degraded and FFPE derived RNA.	200 ng of RNA were labelled and amplified following Illumina Whole Genome Expression - DASL assay kit for partially degraded and FFPE derived RNA.	200 ng of RNA were labelled and amplified following Illumina Whole Genome Expression - DASL assay kit for partially degraded and FFPE derived RNA.	200 ng of RNA were labelled and amplified following Illumina Whole Genome Expression - DASL assay kit for partially degraded and FFPE derived RNA.	200 ng of RNA were labelled and amplified following Illumina Whole Genome Expression - DASL assay kit for partially degraded and FFPE derived RNA.	200 ng of RNA were labelled and amplified following Illumina Whole Genome Expression - DASL assay kit for partially degraded and FFPE derived RNA.	200 ng of RNA were labelled and amplified following Illumina Whole Genome Expression - DASL assay kit for partially degraded and FFPE derived RNA.	200 ng of RNA were labelled and amplified following Illumina Whole Genome Expression - DASL assay kit for partially degraded and FFPE derived RNA.	200 ng of RNA were labelled and amplified following Illumina Whole Genome Expression - DASL assay kit for partially degraded and FFPE derived RNA.	200 ng of RNA were labelled and amplified following Illumina Whole Genome Expression - DASL assay kit for partially degraded and FFPE derived RNA.	200 ng of RNA were labelled and amplified following Illumina Whole Genome Expression - DASL assay kit for partially degraded and FFPE derived RNA.	200 ng of RNA were labelled and amplified following Illumina Whole Genome Expression - DASL assay kit for partially degraded and FFPE derived RNA.	200 ng of RNA were labelled and amplified following Illumina Whole Genome Expression - DASL assay kit for partially degraded and FFPE derived RNA.	200 ng of RNA were labelled and amplified following Illumina Whole Genome Expression - DASL assay kit for partially degraded and FFPE derived RNA.	200 ng of RNA were labelled and amplified following Illumina Whole Genome Expression - DASL assay kit for partially degraded and FFPE derived RNA.	200 ng of RNA were labelled and amplified following Illumina Whole Genome Expression - DASL assay kit for partially degraded and FFPE derived RNA.	200 ng of RNA were labelled and amplified following Illumina Whole Genome Expression - DASL assay kit for partially degraded and FFPE derived RNA.	200 ng of RNA were labelled and amplified following Illumina Whole Genome Expression - DASL assay kit for partially degraded and FFPE derived RNA.	200 ng of RNA were labelled and amplified following Illumina Whole Genome Expression - DASL assay kit for partially degraded and FFPE derived RNA.
!Sample_taxid_ch1	9606	9606	9606	9606	9606	9606	9606	9606	9606	9606	9606	9606	9606	9606	9606	9606	9606	9606	9606	9606	9606	9606	9606	9606	9606	9606	9606	9606	9606	9606	9606	9606	9606	9606	9606	9606	9606	9606	9606	9606	9606	9606	9606	9606	9606	9606	9606	9606	9606
!Sample_hyb_protocol	Standard Illumina hybridization protocol	Standard Illumina hybridization protocol	Standard Illumina hybridization protocol	Standard Illumina hybridization protocol	Standard Illumina hybridization protocol	Standard Illumina hybridization protocol	Standard Illumina hybridization protocol	Standard Illumina hybridization protocol	Standard Illumina hybridization protocol	Standard Illumina hybridization protocol	Standard Illumina hybridization protocol	Standard Illumina hybridization protocol	Standard Illumina hybridization protocol	Standard Illumina hybridization protocol	Standard Illumina hybridization protocol	Standard Illumina hybridization protocol	Standard Illumina hybridization protocol	Standard Illumina hybridization protocol	Standard Illumina hybridization protocol	Standard Illumina hybridization protocol	Standard Illumina hybridization protocol	Standard Illumina hybridization protocol	Standard Illumina hybridization protocol	Standard Illumina hybridization protocol	Standard Illumina hybridization protocol	Standard Illumina hybridization protocol	Standard Illumina hybridization protocol	Standard Illumina hybridization protocol	Standard Illumina hybridization protocol	Standard Illumina hybridization protocol	Standard Illumina hybridization protocol	Standard Illumina hybridization protocol	Standard Illumina hybridization protocol	Standard Illumina hybridization protocol	Standard Illumina hybridization protocol	Standard Illumina hybridization protocol	Standard Illumina hybridization protocol	Standard Illumina hybridization protocol	Standard Illumina hybridization protocol	Standard Illumina hybridization protocol	Standard Illumina hybridization protocol	Standard Illumina hybridization protocol	Standard Illumina hybridization protocol	Standard Illumina hybridization protocol	Standard Illumina hybridization protocol	Standard Illumina hybridization protocol	Standard Illumina hybridization protocol	Standard Illumina hybridization protocol	Standard Illumina hybridization protocol
!Sample_scan_protocol	Standard Illumina scanning protocol	Standard Illumina scanning protocol	Standard Illumina scanning protocol	Standard Illumina scanning protocol	Standard Illumina scanning protocol	Standard Illumina scanning protocol	Standard Illumina scanning protocol	Standard Illumina scanning protocol	Standard Illumina scanning protocol	Standard Illumina scanning protocol	Standard Illumina scanning protocol	Standard Illumina scanning protocol	Standard Illumina scanning protocol	Standard Illumina scanning protocol	Standard Illumina scanning protocol	Standard Illumina scanning protocol	Standard Illumina scanning protocol	Standard Illumina scanning protocol	Standard Illumina scanning protocol	Standard Illumina scanning protocol	Standard Illumina scanning protocol	Standard Illumina scanning protocol	Standard Illumina scanning protocol	Standard Illumina scanning protocol	Standard Illumina scanning protocol	Standard Illumina scanning protocol	Standard Illumina scanning protocol	Standard Illumina scanning protocol	Standard Illumina scanning protocol	Standard Illumina scanning protocol	Standard Illumina scanning protocol	Standard Illumina scanning protocol	Standard Illumina scanning protocol	Standard Illumina scanning protocol	Standard Illumina scanning protocol	Standard Illumina scanning protocol	Standard Illumina scanning protocol	Standard Illumina scanning protocol	Standard Illumina scanning protocol	Standard Illumina scanning protocol	Standard Illumina scanning protocol	Standard Illumina scanning protocol	Standard Illumina scanning protocol	Standard Illumina scanning protocol	Standard Illumina scanning protocol	Standard Illumina scanning protocol	Standard Illumina scanning protocol	Standard Illumina scanning protocol	Standard Illumina scanning protocol
!Sample_data_processing	Data was checked for overall quality using R (v2.15.1) with the lumi Bioconductor package. Nine outliers (4 NASH, 5 SS), which fell below the threshold for one or more of the quality metrics calculated with this package, were excluded from further analysis. The data were imported in GeneSpring v12.5 (Agilent) and normalized using a quantile normalization followed by a 鈥減er probe鈥�median centered …	Data was checked for overall quality using R (v2.15.1) with the lumi Bioconductor package. Nine outliers (4 NASH, 5 SS), which fell below the threshold for one or more of the quality metrics calculated with this package, were excluded from further analysis. The data were imported in GeneSpring v12.5 (Agilent) and normalized using a quantile normalization followed by a 鈥減er probe鈥�median centered …	Data was checked for overall quality using R (v2.15.1) with the lumi Bioconductor package. Nine outliers (4 NASH, 5 SS), which fell below the threshold for one or more of the quality metrics calculated with this package, were excluded from further analysis. The data were imported in GeneSpring v12.5 (Agilent) and normalized using a quantile normalization followed by a 鈥減er probe鈥�median centered …	Data was checked for overall quality using R (v2.15.1) with the lumi Bioconductor package. Nine outliers (4 NASH, 5 SS), which fell below the threshold for one or more of the quality metrics calculated with this package, were excluded from further analysis. The data were imported in GeneSpring v12.5 (Agilent) and normalized using a quantile normalization followed by a 鈥減er probe鈥�median centered …	Data was checked for overall quality using R (v2.15.1) with the lumi Bioconductor package. Nine outliers (4 NASH, 5 SS), which fell below the threshold for one or more of the quality metrics calculated with this package, were excluded from further analysis. The data were imported in GeneSpring v12.5 (Agilent) and normalized using a quantile normalization followed by a 鈥減er probe鈥�median centered …	Data was checked for overall quality using R (v2.15.1) with the lumi Bioconductor package. Nine outliers (4 NASH, 5 SS), which fell below the threshold for one or more of the quality metrics calculated with this package, were excluded from further analysis. The data were imported in GeneSpring v12.5 (Agilent) and normalized using a quantile normalization followed by a 鈥減er probe鈥�median centered …	Data was checked for overall quality using R (v2.15.1) with the lumi Bioconductor package. Nine outliers (4 NASH, 5 SS), which fell below the threshold for one or more of the quality metrics calculated with this package, were excluded from further analysis. The data were imported in GeneSpring v12.5 (Agilent) and normalized using a quantile normalization followed by a 鈥減er probe鈥�median centered …	Data was checked for overall quality using R (v2.15.1) with the lumi Bioconductor package. Nine outliers (4 NASH, 5 SS), which fell below the threshold for one or more of the quality metrics calculated with this package, were excluded from further analysis. The data were imported in GeneSpring v12.5 (Agilent) and normalized using a quantile normalization followed by a 鈥減er probe鈥�median centered …	Data was checked for overall quality using R (v2.15.1) with the lumi Bioconductor package. Nine outliers (4 NASH, 5 SS), which fell below the threshold for one or more of the quality metrics calculated with this package, were excluded from further analysis. The data were imported in GeneSpring v12.5 (Agilent) and normalized using a quantile normalization followed by a 鈥減er probe鈥�median centered …	Data was checked for overall quality using R (v2.15.1) with the lumi Bioconductor package. Nine outliers (4 NASH, 5 SS), which fell below the threshold for one or more of the quality metrics calculated with this package, were excluded from further analysis. The data were imported in GeneSpring v12.5 (Agilent) and normalized using a quantile normalization followed by a 鈥減er probe鈥�median centered …	Data was checked for overall quality using R (v2.15.1) with the lumi Bioconductor package. Nine outliers (4 NASH, 5 SS), which fell below the threshold for one or more of the quality metrics calculated with this package, were excluded from further analysis. The data were imported in GeneSpring v12.5 (Agilent) and normalized using a quantile normalization followed by a 鈥減er probe鈥�median centered …	Data was checked for overall quality using R (v2.15.1) with the lumi Bioconductor package. Nine outliers (4 NASH, 5 SS), which fell below the threshold for one or more of the quality metrics calculated with this package, were excluded from further analysis. The data were imported in GeneSpring v12.5 (Agilent) and normalized using a quantile normalization followed by a 鈥減er probe鈥�median centered …	Data was checked for overall quality using R (v2.15.1) with the lumi Bioconductor package. Nine outliers (4 NASH, 5 SS), which fell below the threshold for one or more of the quality metrics calculated with this package, were excluded from further analysis. The data were imported in GeneSpring v12.5 (Agilent) and normalized using a quantile normalization followed by a 鈥減er probe鈥�median centered …	Data was checked for overall quality using R (v2.15.1) with the lumi Bioconductor package. Nine outliers (4 NASH, 5 SS), which fell below the threshold for one or more of the quality metrics calculated with this package, were excluded from further analysis. The data were imported in GeneSpring v12.5 (Agilent) and normalized using a quantile normalization followed by a 鈥減er probe鈥�median centered …	Data was checked for overall quality using R (v2.15.1) with the lumi Bioconductor package. Nine outliers (4 NASH, 5 SS), which fell below the threshold for one or more of the quality metrics calculated with this package, were excluded from further analysis. The data were imported in GeneSpring v12.5 (Agilent) and normalized using a quantile normalization followed by a 鈥減er probe鈥�median centered …	Data was checked for overall quality using R (v2.15.1) with the lumi Bioconductor package. Nine outliers (4 NASH, 5 SS), which fell below the threshold for one or more of the quality metrics calculated with this package, were excluded from further analysis. The data were imported in GeneSpring v12.5 (Agilent) and normalized using a quantile normalization followed by a 鈥減er probe鈥�median centered …	Data was checked for overall quality using R (v2.15.1) with the lumi Bioconductor package. Nine outliers (4 NASH, 5 SS), which fell below the threshold for one or more of the quality metrics calculated with this package, were excluded from further analysis. The data were imported in GeneSpring v12.5 (Agilent) and normalized using a quantile normalization followed by a 鈥減er probe鈥�median centered …	Data was checked for overall quality using R (v2.15.1) with the lumi Bioconductor package. Nine outliers (4 NASH, 5 SS), which fell below the threshold for one or more of the quality metrics calculated with this package, were excluded from further analysis. The data were imported in GeneSpring v12.5 (Agilent) and normalized using a quantile normalization followed by a 鈥減er probe鈥�median centered …	Data was checked for overall quality using R (v2.15.1) with the lumi Bioconductor package. Nine outliers (4 NASH, 5 SS), which fell below the threshold for one or more of the quality metrics calculated with this package, were excluded from further analysis. The data were imported in GeneSpring v12.5 (Agilent) and normalized using a quantile normalization followed by a 鈥減er probe鈥�median centered …	Data was checked for overall quality using R (v2.15.1) with the lumi Bioconductor package. Nine outliers (4 NASH, 5 SS), which fell below the threshold for one or more of the quality metrics calculated with this package, were excluded from further analysis. The data were imported in GeneSpring v12.5 (Agilent) and normalized using a quantile normalization followed by a 鈥減er probe鈥�median centered …	Data was checked for overall quality using R (v2.15.1) with the lumi Bioconductor package. Nine outliers (4 NASH, 5 SS), which fell below the threshold for one or more of the quality metrics calculated with this package, were excluded from further analysis. The data were imported in GeneSpring v12.5 (Agilent) and normalized using a quantile normalization followed by a 鈥減er probe鈥�median centered …	Data was checked for overall quality using R (v2.15.1) with the lumi Bioconductor package. Nine outliers (4 NASH, 5 SS), which fell below the threshold for one or more of the quality metrics calculated with this package, were excluded from further analysis. The data were imported in GeneSpring v12.5 (Agilent) and normalized using a quantile normalization followed by a 鈥減er probe鈥�median centered …	Data was checked for overall quality using R (v2.15.1) with the lumi Bioconductor package. Nine outliers (4 NASH, 5 SS), which fell below the threshold for one or more of the quality metrics calculated with this package, were excluded from further analysis. The data were imported in GeneSpring v12.5 (Agilent) and normalized using a quantile normalization followed by a 鈥減er probe鈥�median centered …	Data was checked for overall quality using R (v2.15.1) with the lumi Bioconductor package. Nine outliers (4 NASH, 5 SS), which fell below the threshold for one or more of the quality metrics calculated with this package, were excluded from further analysis. The data were imported in GeneSpring v12.5 (Agilent) and normalized using a quantile normalization followed by a 鈥減er probe鈥�median centered …	Data was checked for overall quality using R (v2.15.1) with the lumi Bioconductor package. Nine outliers (4 NASH, 5 SS), which fell below the threshold for one or more of the quality metrics calculated with this package, were excluded from further analysis. The data were imported in GeneSpring v12.5 (Agilent) and normalized using a quantile normalization followed by a 鈥減er probe鈥�median centered …	Data was checked for overall quality using R (v2.15.1) with the lumi Bioconductor package. Nine outliers (4 NASH, 5 SS), which fell below the threshold for one or more of the quality metrics calculated with this package, were excluded from further analysis. The data were imported in GeneSpring v12.5 (Agilent) and normalized using a quantile normalization followed by a 鈥減er probe鈥�median centered …	Data was checked for overall quality using R (v2.15.1) with the lumi Bioconductor package. Nine outliers (4 NASH, 5 SS), which fell below the threshold for one or more of the quality metrics calculated with this package, were excluded from further analysis. The data were imported in GeneSpring v12.5 (Agilent) and normalized using a quantile normalization followed by a 鈥減er probe鈥�median centered …	Data was checked for overall quality using R (v2.15.1) with the lumi Bioconductor package. Nine outliers (4 NASH, 5 SS), which fell below the threshold for one or more of the quality metrics calculated with this package, were excluded from further analysis. The data were imported in GeneSpring v12.5 (Agilent) and normalized using a quantile normalization followed by a 鈥減er probe鈥�median centered …	Data was checked for overall quality using R (v2.15.1) with the lumi Bioconductor package. Nine outliers (4 NASH, 5 SS), which fell below the threshold for one or more of the quality metrics calculated with this package, were excluded from further analysis. The data were imported in GeneSpring v12.5 (Agilent) and normalized using a quantile normalization followed by a 鈥減er probe鈥�median centered …	Data was checked for overall quality using R (v2.15.1) with the lumi Bioconductor package. Nine outliers (4 NASH, 5 SS), which fell below the threshold for one or more of the quality metrics calculated with this package, were excluded from further analysis. The data were imported in GeneSpring v12.5 (Agilent) and normalized using a quantile normalization followed by a 鈥減er probe鈥�median centered …	Data was checked for overall quality using R (v2.15.1) with the lumi Bioconductor package. Nine outliers (4 NASH, 5 SS), which fell below the threshold for one or more of the quality metrics calculated with this package, were excluded from further analysis. The data were imported in GeneSpring v12.5 (Agilent) and normalized using a quantile normalization followed by a 鈥減er probe鈥�median centered …	Data was checked for overall quality using R (v2.15.1) with the lumi Bioconductor package. Nine outliers (4 NASH, 5 SS), which fell below the threshold for one or more of the quality metrics calculated with this package, were excluded from further analysis. The data were imported in GeneSpring v12.5 (Agilent) and normalized using a quantile normalization followed by a 鈥減er probe鈥�median centered …	Data was checked for overall quality using R (v2.15.1) with the lumi Bioconductor package. Nine outliers (4 NASH, 5 SS), which fell below the threshold for one or more of the quality metrics calculated with this package, were excluded from further analysis. The data were imported in GeneSpring v12.5 (Agilent) and normalized using a quantile normalization followed by a 鈥減er probe鈥�median centered …	Data was checked for overall quality using R (v2.15.1) with the lumi Bioconductor package. Nine outliers (4 NASH, 5 SS), which fell below the threshold for one or more of the quality metrics calculated with this package, were excluded from further analysis. The data were imported in GeneSpring v12.5 (Agilent) and normalized using a quantile normalization followed by a 鈥減er probe鈥�median centered …	Data was checked for overall quality using R (v2.15.1) with the lumi Bioconductor package. Nine outliers (4 NASH, 5 SS), which fell below the threshold for one or more of the quality metrics calculated with this package, were excluded from further analysis. The data were imported in GeneSpring v12.5 (Agilent) and normalized using a quantile normalization followed by a 鈥減er probe鈥�median centered …	Data was checked for overall quality using R (v2.15.1) with the lumi Bioconductor package. Nine outliers (4 NASH, 5 SS), which fell below the threshold for one or more of the quality metrics calculated with this package, were excluded from further analysis. The data were imported in GeneSpring v12.5 (Agilent) and normalized using a quantile normalization followed by a 鈥減er probe鈥�median centered …	Data was checked for overall quality using R (v2.15.1) with the lumi Bioconductor package. Nine outliers (4 NASH, 5 SS), which fell below the threshold for one or more of the quality metrics calculated with this package, were excluded from further analysis. The data were imported in GeneSpring v12.5 (Agilent) and normalized using a quantile normalization followed by a 鈥減er probe鈥�median centered …	Data was checked for overall quality using R (v2.15.1) with the lumi Bioconductor package. Nine outliers (4 NASH, 5 SS), which fell below the threshold for one or more of the quality metrics calculated with this package, were excluded from further analysis. The data were imported in GeneSpring v12.5 (Agilent) and normalized using a quantile normalization followed by a 鈥減er probe鈥�median centered …	Data was checked for overall quality using R (v2.15.1) with the lumi Bioconductor package. Nine outliers (4 NASH, 5 SS), which fell below the threshold for one or more of the quality metrics calculated with this package, were excluded from further analysis. The data were imported in GeneSpring v12.5 (Agilent) and normalized using a quantile normalization followed by a 鈥減er probe鈥�median centered …	Data was checked for overall quality using R (v2.15.1) with the lumi Bioconductor package. Nine outliers (4 NASH, 5 SS), which fell below the threshold for one or more of the quality metrics calculated with this package, were excluded from further analysis. The data were imported in GeneSpring v12.5 (Agilent) and normalized using a quantile normalization followed by a 鈥減er probe鈥�median centered …	Data was checked for overall quality using R (v2.15.1) with the lumi Bioconductor package. Nine outliers (4 NASH, 5 SS), which fell below the threshold for one or more of the quality metrics calculated with this package, were excluded from further analysis. The data were imported in GeneSpring v12.5 (Agilent) and normalized using a quantile normalization followed by a 鈥減er probe鈥�median centered …	Data was checked for overall quality using R (v2.15.1) with the lumi Bioconductor package. Nine outliers (4 NASH, 5 SS), which fell below the threshold for one or more of the quality metrics calculated with this package, were excluded from further analysis. The data were imported in GeneSpring v12.5 (Agilent) and normalized using a quantile normalization followed by a 鈥減er probe鈥�median centered …	Data was checked for overall quality using R (v2.15.1) with the lumi Bioconductor package. Nine outliers (4 NASH, 5 SS), which fell below the threshold for one or more of the quality metrics calculated with this package, were excluded from further analysis. The data were imported in GeneSpring v12.5 (Agilent) and normalized using a quantile normalization followed by a 鈥減er probe鈥�median centered …	Data was checked for overall quality using R (v2.15.1) with the lumi Bioconductor package. Nine outliers (4 NASH, 5 SS), which fell below the threshold for one or more of the quality metrics calculated with this package, were excluded from further analysis. The data were imported in GeneSpring v12.5 (Agilent) and normalized using a quantile normalization followed by a 鈥減er probe鈥�median centered …	Data was checked for overall quality using R (v2.15.1) with the lumi Bioconductor package. Nine outliers (4 NASH, 5 SS), which fell below the threshold for one or more of the quality metrics calculated with this package, were excluded from further analysis. The data were imported in GeneSpring v12.5 (Agilent) and normalized using a quantile normalization followed by a 鈥減er probe鈥�median centered …	Data was checked for overall quality using R (v2.15.1) with the lumi Bioconductor package. Nine outliers (4 NASH, 5 SS), which fell below the threshold for one or more of the quality metrics calculated with this package, were excluded from further analysis. The data were imported in GeneSpring v12.5 (Agilent) and normalized using a quantile normalization followed by a 鈥減er probe鈥�median centered …	Data was checked for overall quality using R (v2.15.1) with the lumi Bioconductor package. Nine outliers (4 NASH, 5 SS), which fell below the threshold for one or more of the quality metrics calculated with this package, were excluded from further analysis. The data were imported in GeneSpring v12.5 (Agilent) and normalized using a quantile normalization followed by a 鈥減er probe鈥�median centered …	Data was checked for overall quality using R (v2.15.1) with the lumi Bioconductor package. Nine outliers (4 NASH, 5 SS), which fell below the threshold for one or more of the quality metrics calculated with this package, were excluded from further analysis. The data were imported in GeneSpring v12.5 (Agilent) and normalized using a quantile normalization followed by a 鈥減er probe鈥�median centered …	Data was checked for overall quality using R (v2.15.1) with the lumi Bioconductor package. Nine outliers (4 NASH, 5 SS), which fell below the threshold for one or more of the quality metrics calculated with this package, were excluded from further analysis. The data were imported in GeneSpring v12.5 (Agilent) and normalized using a quantile normalization followed by a 鈥減er probe鈥�median centered …
!Sample_platform_id	GPL14951	GPL14951	GPL14951	GPL14951	GPL14951	GPL14951	GPL14951	GPL14951	GPL14951	GPL14951	GPL14951	GPL14951	GPL14951	GPL14951	GPL14951	GPL14951	GPL14951	GPL14951	GPL14951	GPL14951	GPL14951	GPL14951	GPL14951	GPL14951	GPL14951	GPL14951	GPL14951	GPL14951	GPL14951	GPL14951	GPL14951	GPL14951	GPL14951	GPL14951	GPL14951	GPL14951	GPL14951	GPL14951	GPL14951	GPL14951	GPL14951	GPL14951	GPL14951	GPL14951	GPL14951	GPL14951	GPL14951	GPL14951	GPL14951
!Sample_contact_name	Johane,P.,Allard	Johane,P.,Allard	Johane,P.,Allard	Johane,P.,Allard	Johane,P.,Allard	Johane,P.,Allard	Johane,P.,Allard	Johane,P.,Allard	Johane,P.,Allard	Johane,P.,Allard	Johane,P.,Allard	Johane,P.,Allard	Johane,P.,Allard	Johane,P.,Allard	Johane,P.,Allard	Johane,P.,Allard	Johane,P.,Allard	Johane,P.,Allard	Johane,P.,Allard	Johane,P.,Allard	Johane,P.,Allard	Johane,P.,Allard	Johane,P.,Allard	Johane,P.,Allard	Johane,P.,Allard	Johane,P.,Allard	Johane,P.,Allard	Johane,P.,Allard	Johane,P.,Allard	Johane,P.,Allard	Johane,P.,Allard	Johane,P.,Allard	Johane,P.,Allard	Johane,P.,Allard	Johane,P.,Allard	Johane,P.,Allard	Johane,P.,Allard	Johane,P.,Allard	Johane,P.,Allard	Johane,P.,Allard	Johane,P.,Allard	Johane,P.,Allard	Johane,P.,Allard	Johane,P.,Allard	Johane,P.,Allard	Johane,P.,Allard	Johane,P.,Allard	Johane,P.,Allard	Johane,P.,Allard
!Sample_contact_email	johane.allard@uhn.on.ca	johane.allard@uhn.on.ca	johane.allard@uhn.on.ca	johane.allard@uhn.on.ca	johane.allard@uhn.on.ca	johane.allard@uhn.on.ca	johane.allard@uhn.on.ca	johane.allard@uhn.on.ca	johane.allard@uhn.on.ca	johane.allard@uhn.on.ca	johane.allard@uhn.on.ca	johane.allard@uhn.on.ca	johane.allard@uhn.on.ca	johane.allard@uhn.on.ca	johane.allard@uhn.on.ca	johane.allard@uhn.on.ca	johane.allard@uhn.on.ca	johane.allard@uhn.on.ca	johane.allard@uhn.on.ca	johane.allard@uhn.on.ca	johane.allard@uhn.on.ca	johane.allard@uhn.on.ca	johane.allard@uhn.on.ca	johane.allard@uhn.on.ca	johane.allard@uhn.on.ca	johane.allard@uhn.on.ca	johane.allard@uhn.on.ca	johane.allard@uhn.on.ca	johane.allard@uhn.on.ca	johane.allard@uhn.on.ca	johane.allard@uhn.on.ca	johane.allard@uhn.on.ca	johane.allard@uhn.on.ca	johane.allard@uhn.on.ca	johane.allard@uhn.on.ca	johane.allard@uhn.on.ca	johane.allard@uhn.on.ca	johane.allard@uhn.on.ca	johane.allard@uhn.on.ca	johane.allard@uhn.on.ca	johane.allard@uhn.on.ca	johane.allard@uhn.on.ca	johane.allard@uhn.on.ca	johane.allard@uhn.on.ca	johane.allard@uhn.on.ca	johane.allard@uhn.on.ca	johane.allard@uhn.on.ca	johane.allard@uhn.on.ca	johane.allard@uhn.on.ca
!Sample_contact_phone	416-340-5159	416-340-5159	416-340-5159	416-340-5159	416-340-5159	416-340-5159	416-340-5159	416-340-5159	416-340-5159	416-340-5159	416-340-5159	416-340-5159	416-340-5159	416-340-5159	416-340-5159	416-340-5159	416-340-5159	416-340-5159	416-340-5159	416-340-5159	416-340-5159	416-340-5159	416-340-5159	416-340-5159	416-340-5159	416-340-5159	416-340-5159	416-340-5159	416-340-5159	416-340-5159	416-340-5159	416-340-5159	416-340-5159	416-340-5159	416-340-5159	416-340-5159	416-340-5159	416-340-5159	416-340-5159	416-340-5159	416-340-5159	416-340-5159	416-340-5159	416-340-5159	416-340-5159	416-340-5159	416-340-5159	416-340-5159	416-340-5159
!Sample_contact_department	Medicine	Medicine	Medicine	Medicine	Medicine	Medicine	Medicine	Medicine	Medicine	Medicine	Medicine	Medicine	Medicine	Medicine	Medicine	Medicine	Medicine	Medicine	Medicine	Medicine	Medicine	Medicine	Medicine	Medicine	Medicine	Medicine	Medicine	Medicine	Medicine	Medicine	Medicine	Medicine	Medicine	Medicine	Medicine	Medicine	Medicine	Medicine	Medicine	Medicine	Medicine	Medicine	Medicine	Medicine	Medicine	Medicine	Medicine	Medicine	Medicine
!Sample_contact_institute	University Health Network	University Health Network	University Health Network	University Health Network	University Health Network	University Health Network	University Health Network	University Health Network	University Health Network	University Health Network	University Health Network	University Health Network	University Health Network	University Health Network	University Health Network	University Health Network	University Health Network	University Health Network	University Health Network	University Health Network	University Health Network	University Health Network	University Health Network	University Health Network	University Health Network	University Health Network	University Health Network	University Health Network	University Health Network	University Health Network	University Health Network	University Health Network	University Health Network	University Health Network	University Health Network	University Health Network	University Health Network	University Health Network	University Health Network	University Health Network	University Health Network	University Health Network	University Health Network	University Health Network	University Health Network	University Health Network	University Health Network	University Health Network	University Health Network
!Sample_contact_address	585 University Ave, 9-NU-973	585 University Ave, 9-NU-973	585 University Ave, 9-NU-973	585 University Ave, 9-NU-973	585 University Ave, 9-NU-973	585 University Ave, 9-NU-973	585 University Ave, 9-NU-973	585 University Ave, 9-NU-973	585 University Ave, 9-NU-973	585 University Ave, 9-NU-973	585 University Ave, 9-NU-973	585 University Ave, 9-NU-973	585 University Ave, 9-NU-973	585 University Ave, 9-NU-973	585 University Ave, 9-NU-973	585 University Ave, 9-NU-973	585 University Ave, 9-NU-973	585 University Ave, 9-NU-973	585 University Ave, 9-NU-973	585 University Ave, 9-NU-973	585 University Ave, 9-NU-973	585 University Ave, 9-NU-973	585 University Ave, 9-NU-973	585 University Ave, 9-NU-973	585 University Ave, 9-NU-973	585 University Ave, 9-NU-973	585 University Ave, 9-NU-973	585 University Ave, 9-NU-973	585 University Ave, 9-NU-973	585 University Ave, 9-NU-973	585 University Ave, 9-NU-973	585 University Ave, 9-NU-973	585 University Ave, 9-NU-973	585 University Ave, 9-NU-973	585 University Ave, 9-NU-973	585 University Ave, 9-NU-973	585 University Ave, 9-NU-973	585 University Ave, 9-NU-973	585 University Ave, 9-NU-973	585 University Ave, 9-NU-973	585 University Ave, 9-NU-973	585 University Ave, 9-NU-973	585 University Ave, 9-NU-973	585 University Ave, 9-NU-973	585 University Ave, 9-NU-973	585 University Ave, 9-NU-973	585 University Ave, 9-NU-973	585 University Ave, 9-NU-973	585 University Ave, 9-NU-973
!Sample_contact_city	Toronto	Toronto	Toronto	Toronto	Toronto	Toronto	Toronto	Toronto	Toronto	Toronto	Toronto	Toronto	Toronto	Toronto	Toronto	Toronto	Toronto	Toronto	Toronto	Toronto	Toronto	Toronto	Toronto	Toronto	Toronto	Toronto	Toronto	Toronto	Toronto	Toronto	Toronto	Toronto	Toronto	Toronto	Toronto	Toronto	Toronto	Toronto	Toronto	Toronto	Toronto	Toronto	Toronto	Toronto	Toronto	Toronto	Toronto	Toronto	Toronto
!Sample_contact_state	Ontario	Ontario	Ontario	Ontario	Ontario	Ontario	Ontario	Ontario	Ontario	Ontario	Ontario	Ontario	Ontario	Ontario	Ontario	Ontario	Ontario	Ontario	Ontario	Ontario	Ontario	Ontario	Ontario	Ontario	Ontario	Ontario	Ontario	Ontario	Ontario	Ontario	Ontario	Ontario	Ontario	Ontario	Ontario	Ontario	Ontario	Ontario	Ontario	Ontario	Ontario	Ontario	Ontario	Ontario	Ontario	Ontario	Ontario	Ontario	Ontario
!Sample_contact_zip/postal_code	M5G 2N2	M5G 2N2	M5G 2N2	M5G 2N2	M5G 2N2	M5G 2N2	M5G 2N2	M5G 2N2	M5G 2N2	M5G 2N2	M5G 2N2	M5G 2N2	M5G 2N2	M5G 2N2	M5G 2N2	M5G 2N2	M5G 2N2	M5G 2N2	M5G 2N2	M5G 2N2	M5G 2N2	M5G 2N2	M5G 2N2	M5G 2N2	M5G 2N2	M5G 2N2	M5G 2N2	M5G 2N2	M5G 2N2	M5G 2N2	M5G 2N2	M5G 2N2	M5G 2N2	M5G 2N2	M5G 2N2	M5G 2N2	M5G 2N2	M5G 2N2	M5G 2N2	M5G 2N2	M5G 2N2	M5G 2N2	M5G 2N2	M5G 2N2	M5G 2N2	M5G 2N2	M5G 2N2	M5G 2N2	M5G 2N2
!Sample_contact_country	Canada	Canada	Canada	Canada	Canada	Canada	Canada	Canada	Canada	Canada	Canada	Canada	Canada	Canada	Canada	Canada	Canada	Canada	Canada	Canada	Canada	Canada	Canada	Canada	Canada	Canada	Canada	Canada	Canada	Canada	Canada	Canada	Canada	Canada	Canada	Canada	Canada	Canada	Canada	Canada	Canada	Canada	Canada	Canada	Canada	Canada	Canada	Canada	Canada
!Sample_supplementary_file	ftp://ftp.ncbi.nlm.nih.gov/geo/samples/GSM2385nnn/GSM2385720/suppl/GSM2385720_8473515032_A_Grn.idat.gz	ftp://ftp.ncbi.nlm.nih.gov/geo/samples/GSM2385nnn/GSM2385721/suppl/GSM2385721_8473515021_E_Grn.idat.gz	ftp://ftp.ncbi.nlm.nih.gov/geo/samples/GSM2385nnn/GSM2385722/suppl/GSM2385722_8473515021_L_Grn.idat.gz	ftp://ftp.ncbi.nlm.nih.gov/geo/samples/GSM2385nnn/GSM2385723/suppl/GSM2385723_8473515071_L_Grn.idat.gz	ftp://ftp.ncbi.nlm.nih.gov/geo/samples/GSM2385nnn/GSM2385724/suppl/GSM2385724_8473515021_I_Grn.idat.gz	ftp://ftp.ncbi.nlm.nih.gov/geo/samples/GSM2385nnn/GSM2385725/suppl/GSM2385725_8473515077_L_Grn.idat.gz	ftp://ftp.ncbi.nlm.nih.gov/geo/samples/GSM2385nnn/GSM2385726/suppl/GSM2385726_8473515032_G_Grn.idat.gz	ftp://ftp.ncbi.nlm.nih.gov/geo/samples/GSM2385nnn/GSM2385727/suppl/GSM2385727_8473515023_B_Grn.idat.gz	ftp://ftp.ncbi.nlm.nih.gov/geo/samples/GSM2385nnn/GSM2385728/suppl/GSM2385728_8473515021_H_Grn.idat.gz	ftp://ftp.ncbi.nlm.nih.gov/geo/samples/GSM2385nnn/GSM2385729/suppl/GSM2385729_8473515023_C_Grn.idat.gz	ftp://ftp.ncbi.nlm.nih.gov/geo/samples/GSM2385nnn/GSM2385730/suppl/GSM2385730_8473515071_H_Grn.idat.gz	ftp://ftp.ncbi.nlm.nih.gov/geo/samples/GSM2385nnn/GSM2385731/suppl/GSM2385731_8473515039_E_Grn.idat.gz	ftp://ftp.ncbi.nlm.nih.gov/geo/samples/GSM2385nnn/GSM2385732/suppl/GSM2385732_8473515039_F_Grn.idat.gz	ftp://ftp.ncbi.nlm.nih.gov/geo/samples/GSM2385nnn/GSM2385733/suppl/GSM2385733_8473515039_K_Grn.idat.gz	ftp://ftp.ncbi.nlm.nih.gov/geo/samples/GSM2385nnn/GSM2385734/suppl/GSM2385734_8473515021_C_Grn.idat.gz	ftp://ftp.ncbi.nlm.nih.gov/geo/samples/GSM2385nnn/GSM2385735/suppl/GSM2385735_8473515071_D_Grn.idat.gz	ftp://ftp.ncbi.nlm.nih.gov/geo/samples/GSM2385nnn/GSM2385736/suppl/GSM2385736_8473515077_E_Grn.idat.gz	ftp://ftp.ncbi.nlm.nih.gov/geo/samples/GSM2385nnn/GSM2385737/suppl/GSM2385737_8473515071_F_Grn.idat.gz	ftp://ftp.ncbi.nlm.nih.gov/geo/samples/GSM2385nnn/GSM2385738/suppl/GSM2385738_8473515071_A_Grn.idat.gz	ftp://ftp.ncbi.nlm.nih.gov/geo/samples/GSM2385nnn/GSM2385739/suppl/GSM2385739_8473515071_G_Grn.idat.gz	ftp://ftp.ncbi.nlm.nih.gov/geo/samples/GSM2385nnn/GSM2385740/suppl/GSM2385740_8473515032_F_Grn.idat.gz	ftp://ftp.ncbi.nlm.nih.gov/geo/samples/GSM2385nnn/GSM2385741/suppl/GSM2385741_8473515032_B_Grn.idat.gz	ftp://ftp.ncbi.nlm.nih.gov/geo/samples/GSM2385nnn/GSM2385742/suppl/GSM2385742_8473515021_J_Grn.idat.gz	ftp://ftp.ncbi.nlm.nih.gov/geo/samples/GSM2385nnn/GSM2385743/suppl/GSM2385743_8473515032_H_Grn.idat.gz	ftp://ftp.ncbi.nlm.nih.gov/geo/samples/GSM2385nnn/GSM2385744/suppl/GSM2385744_8473515077_J_Grn.idat.gz	ftp://ftp.ncbi.nlm.nih.gov/geo/samples/GSM2385nnn/GSM2385745/suppl/GSM2385745_8473515032_I_Grn.idat.gz	ftp://ftp.ncbi.nlm.nih.gov/geo/samples/GSM2385nnn/GSM2385746/suppl/GSM2385746_8473515071_B_Grn.idat.gz	ftp://ftp.ncbi.nlm.nih.gov/geo/samples/GSM2385nnn/GSM2385747/suppl/GSM2385747_8473515023_H_Grn.idat.gz	ftp://ftp.ncbi.nlm.nih.gov/geo/samples/GSM2385nnn/GSM2385748/suppl/GSM2385748_8473515077_F_Grn.idat.gz	ftp://ftp.ncbi.nlm.nih.gov/geo/samples/GSM2385nnn/GSM2385749/suppl/GSM2385749_8473515077_H_Grn.idat.gz	ftp://ftp.ncbi.nlm.nih.gov/geo/samples/GSM2385nnn/GSM2385750/suppl/GSM2385750_8473515071_K_Grn.idat.gz	ftp://ftp.ncbi.nlm.nih.gov/geo/samples/GSM2385nnn/GSM2385751/suppl/GSM2385751_8473515032_E_Grn.idat.gz	ftp://ftp.ncbi.nlm.nih.gov/geo/samples/GSM2385nnn/GSM2385752/suppl/GSM2385752_8473515077_C_Grn.idat.gz	ftp://ftp.ncbi.nlm.nih.gov/geo/samples/GSM2385nnn/GSM2385753/suppl/GSM2385753_8473515032_J_Grn.idat.gz	ftp://ftp.ncbi.nlm.nih.gov/geo/samples/GSM2385nnn/GSM2385754/suppl/GSM2385754_8473515021_B_Grn.idat.gz	ftp://ftp.ncbi.nlm.nih.gov/geo/samples/GSM2385nnn/GSM2385755/suppl/GSM2385755_8473515039_I_Grn.idat.gz	ftp://ftp.ncbi.nlm.nih.gov/geo/samples/GSM2385nnn/GSM2385756/suppl/GSM2385756_8473515039_H_Grn.idat.gz	ftp://ftp.ncbi.nlm.nih.gov/geo/samples/GSM2385nnn/GSM2385757/suppl/GSM2385757_8473515021_F_Grn.idat.gz	ftp://ftp.ncbi.nlm.nih.gov/geo/samples/GSM2385nnn/GSM2385758/suppl/GSM2385758_8473515021_G_Grn.idat.gz	ftp://ftp.ncbi.nlm.nih.gov/geo/samples/GSM2385nnn/GSM2385759/suppl/GSM2385759_8473515077_I_Grn.idat.gz	ftp://ftp.ncbi.nlm.nih.gov/geo/samples/GSM2385nnn/GSM2385760/suppl/GSM2385760_8473515071_J_Grn.idat.gz	ftp://ftp.ncbi.nlm.nih.gov/geo/samples/GSM2385nnn/GSM2385761/suppl/GSM2385761_8473515039_D_Grn.idat.gz	ftp://ftp.ncbi.nlm.nih.gov/geo/samples/GSM2385nnn/GSM2385762/suppl/GSM2385762_8473515021_A_Grn.idat.gz	ftp://ftp.ncbi.nlm.nih.gov/geo/samples/GSM2385nnn/GSM2385763/suppl/GSM2385763_8473515023_K_Grn.idat.gz	ftp://ftp.ncbi.nlm.nih.gov/geo/samples/GSM2385nnn/GSM2385764/suppl/GSM2385764_8473515023_A_Grn.idat.gz	ftp://ftp.ncbi.nlm.nih.gov/geo/samples/GSM2385nnn/GSM2385765/suppl/GSM2385765_8473515023_D_Grn.idat.gz	ftp://ftp.ncbi.nlm.nih.gov/geo/samples/GSM2385nnn/GSM2385766/suppl/GSM2385766_8473515071_E_Grn.idat.gz	ftp://ftp.ncbi.nlm.nih.gov/geo/samples/GSM2385nnn/GSM2385767/suppl/GSM2385767_8473515023_J_Grn.idat.gz	ftp://ftp.ncbi.nlm.nih.gov/geo/samples/GSM2385nnn/GSM2385768/suppl/GSM2385768_8473515077_G_Grn.idat.gz
!Sample_data_row_count	29377	29377	29377	29377	29377	29377	29377	29377	29377	29377	29377	29377	29377	29377	29377	29377	29377	29377	29377	29377	29377	29377	29377	29377	29377	29377	29377	29377	29377	29377	29377	29377	29377	29377	29377	29377	29377	29377	29377	29377	29377	29377	29377	29377	29377	29377	29377	29377	29377
[truncated: 14 more columns]

## Sheet: GSE76826
!Series_title	Blood transcriptomic markers in patients with late-onset major depressive disorder
!Series_geo_accession	GSE76826
!Series_status	Public on Jan 14 2016
!Series_submission_date	Jan 13 2016
!Series_last_update_date	Jan 09 2018
!Series_pubmed_id	26926397
!Series_summary	Search for the biomarkers of major depressive disorder (MDD) has facilitated from the genes expressed in the patient’s blood cells. Because the severity of depressive symptoms and characteristics in patients with MDD are differed by the age at onset of first depressive episode, the potential transcriptomic markers in blood cells may also be different by the age at onset of MDD. In this study, we …
!Series_overall_design	Elderly (age ≥50 years) outpatients and inpatients with MDD corresponding to a DSM-IV diagnosis of the melancholy type of MDD episodes were studied. The depressive state was measured using the Structured Interview Guide for the Hamilton Depression (SIGH-D) rating scale. Syndromal remission was defined as a stage in which a participant did not meet the diagnosis of a MINI major depressive episode …
!Series_type	Expression profiling by array
!Series_contributor	Shigeo,,Miyata
!Series_contributor	Yoshiko,,Okano
!Series_contributor	Noriko,,Sakurai
!Series_contributor	Keisuke,,Takahashi
!Series_contributor	Kosuke,,Narita
!Series_contributor	Masato,,Fukuda
!Series_contributor	Masahiko,,Mikuni
!Series_sample_id	GSM2038455 GSM2038456 GSM2038457 GSM2038458 GSM2038459 GSM2038460 GSM2038461 GSM2038462 GSM2038463 GSM2038464 GSM2038465 GSM2038466 GSM2038467 GSM2038468 GSM2038469 GSM2038470 GSM2038471 GSM2038472 GSM2038473 GSM2038474 GSM2038475 GSM2038476 GSM2038477 GSM2038478 GSM2038479 GSM2038480 GSM2038481 GSM2038482 GSM2038483 GSM2038484 GSM2038485 GSM2038486
!Series_contact_name	Shigeo,,Miyata
!Series_contact_email	s_miyata@gunma-u.ac.jp
!Series_contact_institute	Gunma University Graduate School of Medicine
!Series_contact_address	3-39-22 Showa-machi
!Series_contact_city	Maebashi
!Series_contact_zip/postal_code	Gunma 371-8511
!Series_contact_country	Japan
!Series_supplementary_file	ftp://ftp.ncbi.nlm.nih.gov/geo/series/GSE76nnn/GSE76826/suppl/GSE76826_RAW.tar
!Series_platform_id	GPL17077
!Series_platform_taxid	9606
!Series_sample_taxid	9606
!Series_relation	BioProject: https://www.ncbi.nlm.nih.gov/bioproject/PRJNA308732

## Sheet: GSE98793
!Series_title	Gene expression analysis in whole blood samples obtained from donors diagnosed with MDD compared to healthy controls
!Series_geo_accession	GSE98793
!Series_status	Public on May 12 2017
!Series_submission_date	May 11 2017
!Series_last_update_date	Jul 25 2021
!Series_pubmed_id	28688579
!Series_summary	This study investigated gene expression changes in whole blood samples obtained from donors diagnosed with major depressive disorder (MDD) compared to healthy controls. Micro-array data were available from whole blood on patients with MDD (N=128, 64 with generalised anxiety disorder, diagnosed by the MINI questionnaire, and 64 without anxiety disorder) and healthy controls (N=64). RNA was isolate…
!Series_overall_design	Measurements from whole blood samples for 128 patients with MDD (among which 64 have been diagnosed with generalised anxiety disorder) and 64 healthy controls
!Series_overall_design	contributor: MRC ImmunoPsychiatry Consortium/GlaxoSmithKline
!Series_type	Expression profiling by array
!Series_contributor	Fiona,M,Kelly
!Series_contributor	Gwenaël,G,Leday
!Series_contributor	Petra,E,Vértes
!Series_contributor	Sylvia,,Richardson
!Series_contributor	Johnathan,R,Greene
!Series_contributor	Tim,,Regan
!Series_contributor	Shahid,,Khan
!Series_contributor	Robbie,B,Henderson
!Series_contributor	Tom,C,Freeman
!Series_contributor	Carmine,M,Pariante
!Series_contributor	Neil,A,Harrison
!Series_contributor	Hugh,V,Perry
!Series_contributor	Wayne,C,Devrets
!Series_contributor	Gayle,M,Wittenberg
!Series_contributor	Edward,T,Bullmore
!Series_sample_id	GSM2612096 GSM2612097 GSM2612098 GSM2612099 GSM2612100 GSM2612101 GSM2612102 GSM2612103 GSM2612104 GSM2612105 GSM2612106 GSM2612107 GSM2612108 GSM2612109 GSM2612110 GSM2612111 GSM2612112 GSM2612113 GSM2612114 GSM2612115 GSM2612116 GSM2612117 GSM2612118 GSM2612119 GSM2612120 GSM2612121 GSM2612122 GSM2612123 GSM2612124 GSM2612125 GSM2612126 GSM2612127 GSM2612128 GSM2612129 GSM2612130 GSM2612131 GSM…
!Series_contact_name	Gwenael,G.R.,Leday
!Series_contact_email	gwenael.leday@mrc-bsu.cam.ac.uk
!Series_contact_laboratory	MRC Biostatistics Unit
!Series_contact_department	School of Clinical Medicine
!Series_contact_institute	University of Cambridge
!Series_contact_address	Forvie Site, Robinson Way
!Series_contact_city	Cambridge
!Series_contact_zip/postal_code	CB2 0SR
!Series_contact_country	United Kingdom
!Series_supplementary_file	ftp://ftp.ncbi.nlm.nih.gov/geo/series/GSE98nnn/GSE98793/suppl/GSE98793_RAW.tar
!Series_platform_id	GPL570
!Series_platform_taxid	9606
!Series_sample_taxid	9606
!Series_relation	BioProject: https://www.ncbi.nlm.nih.gov/bioproject/PRJNA386248
!Sample_title	whole_blood_control_1	whole_blood_control_2	whole_blood_control_3	whole_blood_control_4	whole_blood_control_5	whole_blood_control_6	whole_blood_control_7	whole_blood_control_8	whole_blood_control_9	whole_blood_control_10	whole_blood_control_11	whole_blood_control_12	whole_blood_control_13	whole_blood_control_14	whole_blood_control_15	whole_blood_control_16	whole_blood_control_17	whole_blood_control_18	whole_blood_control_19	whole_blood_control_20	whole_blood_control_21	whole_blood_control_22	whole_blood_control_23	whole_blood_control_24	whole_blood_control_25	whole_blood_control_26	whole_blood_control_27	whole_blood_control_28	whole_blood_control_29	whole_blood_control_30	whole_blood_control_31	whole_blood_control_32	whole_blood_case_1	whole_blood_case_2	whole_blood_case_3	whole_blood_case_4	whole_blood_case_5	whole_blood_case_6	whole_blood_case_7	whole_blood_case_8	whole_blood_case_9	whole_blood_case_10	whole_blood_case_11	whole_blood_case_12	whole_blood_case_13	whole_blood_case_14	whole_blood_case_15	whole_blood_case_16	whole_blood_case_17
!Sample_geo_accession	GSM2612096	GSM2612097	GSM2612098	GSM2612099	GSM2612100	GSM2612101	GSM2612102	GSM2612103	GSM2612104	GSM2612105	GSM2612106	GSM2612107	GSM2612108	GSM2612109	GSM2612110	GSM2612111	GSM2612112	GSM2612113	GSM2612114	GSM2612115	GSM2612116	GSM2612117	GSM2612118	GSM2612119	GSM2612120	GSM2612121	GSM2612122	GSM2612123	GSM2612124	GSM2612125	GSM2612126	GSM2612127	GSM2612128	GSM2612129	GSM2612130	GSM2612131	GSM2612132	GSM2612133	GSM2612134	GSM2612135	GSM2612136	GSM2612137	GSM2612138	GSM2612139	GSM2612140	GSM2612141	GSM2612142	GSM2612143	GSM2612144
!Sample_status	Public on May 12 2017	Public on May 12 2017	Public on May 12 2017	Public on May 12 2017	Public on May 12 2017	Public on May 12 2017	Public on May 12 2017	Public on May 12 2017	Public on May 12 2017	Public on May 12 2017	Public on May 12 2017	Public on May 12 2017	Public on May 12 2017	Public on May 12 2017	Public on May 12 2017	Public on May 12 2017	Public on May 12 2017	Public on May 12 2017	Public on May 12 2017	Public on May 12 2017	Public on May 12 2017	Public on May 12 2017	Public on May 12 2017	Public on May 12 2017	Public on May 12 2017	Public on May 12 2017	Public on May 12 2017	Public on May 12 2017	Public on May 12 2017	Public on May 12 2017	Public on May 12 2017	Public on May 12 2017	Public on May 12 2017	Public on May 12 2017	Public on May 12 2017	Public on May 12 2017	Public on May 12 2017	Public on May 12 2017	Public on May 12 2017	Public on May 12 2017	Public on May 12 2017	Public on May 12 2017	Public on May 12 2017	Public on May 12 2017	Public on May 12 2017	Public on May 12 2017	Public on May 12 2017	Public on May 12 2017	Public on May 12 2017
!Sample_submission_date	May 11 2017	May 11 2017	May 11 2017	May 11 2017	May 11 2017	May 11 2017	May 11 2017	May 11 2017	May 11 2017	May 11 2017	May 11 2017	May 11 2017	May 11 2017	May 11 2017	May 11 2017	May 11 2017	May 11 2017	May 11 2017	May 11 2017	May 11 2017	May 11 2017	May 11 2017	May 11 2017	May 11 2017	May 11 2017	May 11 2017	May 11 2017	May 11 2017	May 11 2017	May 11 2017	May 11 2017	May 11 2017	May 11 2017	May 11 2017	May 11 2017	May 11 2017	May 11 2017	May 11 2017	May 11 2017	May 11 2017	May 11 2017	May 11 2017	May 11 2017	May 11 2017	May 11 2017	May 11 2017	May 11 2017	May 11 2017	May 11 2017
!Sample_last_update_date	Jan 23 2018	Jan 23 2018	Jan 23 2018	Jan 23 2018	Jan 23 2018	Jan 23 2018	Jan 23 2018	Jan 23 2018	Jan 23 2018	Jan 23 2018	Jan 23 2018	Jan 23 2018	Jan 23 2018	Jan 23 2018	Jan 23 2018	Jan 23 2018	Jan 23 2018	Jan 23 2018	Jan 23 2018	Jan 23 2018	Jan 23 2018	Jan 23 2018	Jan 23 2018	Jan 23 2018	Jan 23 2018	Jan 23 2018	Jan 23 2018	Jan 23 2018	Jan 23 2018	Jan 23 2018	Jan 23 2018	Jan 23 2018	Jan 23 2018	Jan 23 2018	Jan 23 2018	Jan 23 2018	Jan 23 2018	Jan 23 2018	Jan 23 2018	Jan 23 2018	Jan 23 2018	Jan 23 2018	Jan 23 2018	Jan 23 2018	Jan 23 2018	Jan 23 2018	Jan 23 2018	Jan 23 2018	Jan 23 2018
!Sample_type	RNA	RNA	RNA	RNA	RNA	RNA	RNA	RNA	RNA	RNA	RNA	RNA	RNA	RNA	RNA	RNA	RNA	RNA	RNA	RNA	RNA	RNA	RNA	RNA	RNA	RNA	RNA	RNA	RNA	RNA	RNA	RNA	RNA	RNA	RNA	RNA	RNA	RNA	RNA	RNA	RNA	RNA	RNA	RNA	RNA	RNA	RNA	RNA	RNA
!Sample_channel_count	1	1	1	1	1	1	1	1	1	1	1	1	1	1	1	1	1	1	1	1	1	1	1	1	1	1	1	1	1	1	1	1	1	1	1	1	1	1	1	1	1	1	1	1	1	1	1	1	1
!Sample_source_name_ch1	whole_blood_control	whole_blood_control	whole_blood_control	whole_blood_control	whole_blood_control	whole_blood_control	whole_blood_control	whole_blood_control	whole_blood_control	whole_blood_control	whole_blood_control	whole_blood_control	whole_blood_control	whole_blood_control	whole_blood_control	whole_blood_control	whole_blood_control	whole_blood_control	whole_blood_control	whole_blood_control	whole_blood_control	whole_blood_control	whole_blood_control	whole_blood_control	whole_blood_control	whole_blood_control	whole_blood_control	whole_blood_control	whole_blood_control	whole_blood_control	whole_blood_control	whole_blood_control	whole_blood_case	whole_blood_case	whole_blood_case	whole_blood_case	whole_blood_case	whole_blood_case	whole_blood_case	whole_blood_case	whole_blood_case	whole_blood_case	whole_blood_case	whole_blood_case	whole_blood_case	whole_blood_case	whole_blood_case	whole_blood_case	whole_blood_case
!Sample_organism_ch1	Homo sapiens	Homo sapiens	Homo sapiens	Homo sapiens	Homo sapiens	Homo sapiens	Homo sapiens	Homo sapiens	Homo sapiens	Homo sapiens	Homo sapiens	Homo sapiens	Homo sapiens	Homo sapiens	Homo sapiens	Homo sapiens	Homo sapiens	Homo sapiens	Homo sapiens	Homo sapiens	Homo sapiens	Homo sapiens	Homo sapiens	Homo sapiens	Homo sapiens	Homo sapiens	Homo sapiens	Homo sapiens	Homo sapiens	Homo sapiens	Homo sapiens	Homo sapiens	Homo sapiens	Homo sapiens	Homo sapiens	Homo sapiens	Homo sapiens	Homo sapiens	Homo sapiens	Homo sapiens	Homo sapiens	Homo sapiens	Homo sapiens	Homo sapiens	Homo sapiens	Homo sapiens	Homo sapiens	Homo sapiens	Homo sapiens
!Sample_characteristics_ch1	subject group: CNTL; healthy control	subject group: CNTL; healthy control	subject group: CNTL; healthy control	subject group: CNTL; healthy control	subject group: CNTL; healthy control	subject group: CNTL; healthy control	subject group: CNTL; healthy control	subject group: CNTL; healthy control	subject group: CNTL; healthy control	subject group: CNTL; healthy control	subject group: CNTL; healthy control	subject group: CNTL; healthy control	subject group: CNTL; healthy control	subject group: CNTL; healthy control	subject group: CNTL; healthy control	subject group: CNTL; healthy control	subject group: CNTL; healthy control	subject group: CNTL; healthy control	subject group: CNTL; healthy control	subject group: CNTL; healthy control	subject group: CNTL; healthy control	subject group: CNTL; healthy control	subject group: CNTL; healthy control	subject group: CNTL; healthy control	subject group: CNTL; healthy control	subject group: CNTL; healthy control	subject group: CNTL; healthy control	subject group: CNTL; healthy control	subject group: CNTL; healthy control	subject group: CNTL; healthy control	subject group: CNTL; healthy control	subject group: CNTL; healthy control	subject group: CASE; major depressive disorder (MDD) patient	subject group: CASE; major depressive disorder (MDD) patient	subject group: CASE; major depressive disorder (MDD) patient	subject group: CASE; major depressive disorder (MDD) patient	subject group: CASE; major depressive disorder (MDD) patient	subject group: CASE; major depressive disorder (MDD) patient	subject group: CASE; major depressive disorder (MDD) patient	subject group: CASE; major depressive disorder (MDD) patient	subject group: CASE; major depressive disorder (MDD) patient	subject group: CASE; major depressive disorder (MDD) patient	subject group: CASE; major depressive disorder (MDD) patient	subject group: CASE; major depressive disorder (MDD) patient	subject group: CASE; major depressive disorder (MDD) patient	subject group: CASE; major depressive disorder (MDD) patient	subject group: CASE; major depressive disorder (MDD) patient	subject group: CASE; major depressive disorder (MDD) patient	subject group: CASE; major depressive disorder (MDD) patient
!Sample_characteristics_ch1	anxiety: no	anxiety: no	anxiety: no	anxiety: no	anxiety: no	anxiety: no	anxiety: no	anxiety: no	anxiety: no	anxiety: no	anxiety: no	anxiety: no	anxiety: no	anxiety: no	anxiety: no	anxiety: no	anxiety: no	anxiety: no	anxiety: no	anxiety: no	anxiety: no	anxiety: no	anxiety: no	anxiety: no	anxiety: no	anxiety: no	anxiety: no	anxiety: no	anxiety: no	anxiety: no	anxiety: no	anxiety: no	anxiety: no	anxiety: no	anxiety: no	anxiety: no	anxiety: no	anxiety: no	anxiety: no	anxiety: no	anxiety: no	anxiety: no	anxiety: no	anxiety: no	anxiety: no	anxiety: no	anxiety: no	anxiety: no	anxiety: no
!Sample_characteristics_ch1	gender: M	gender: F	gender: F	gender: F	gender: M	gender: F	gender: F	gender: F	gender: F	gender: F	gender: M	gender: M	gender: M	gender: M	gender: M	gender: F	gender: F	gender: F	gender: F	gender: F	gender: F	gender: F	gender: F	gender: F	gender: F	gender: F	gender: F	gender: F	gender: F	gender: F	gender: F	gender: M	gender: F	gender: M	gender: F	gender: F	gender: F	gender: F	gender: M	gender: F	gender: F	gender: M	gender: M	gender: F	gender: F	gender: F	gender: F	gender: F	gender: F
!Sample_characteristics_ch1	age: 35.8	age: 36.9	age: 62	age: 35.7	age: 53.4	age: 52.5	age: 55.2	age: 64.5	age: 52.9	age: 69.6	age: 43.9	age: 56	age: 66.4	age: 56.5	age: 46.2	age: 44.1	age: 35.7	age: 47	age: 32.7	age: 60.3	age: 72	age: 64.6	age: 44.4	age: 64.1	age: 42.1	age: 48.6	age: 50.9	age: 33.3	age: 50.1	age: 49	age: 40.8	age: 57.4	age: 51.7	age: 59.1	age: 70.2	age: 48.7	age: 43.1	age: 35.4	age: 57.8	age: 50.4	age: 65.2	age: 58.6	age: 59.2	age: 46.7	age: 62	age: 32.4	age: 60.2	age: 43.8	age: 55.2
!Sample_characteristics_ch1	tissue: whole blood	tissue: whole blood	tissue: whole blood	tissue: whole blood	tissue: whole blood	tissue: whole blood	tissue: whole blood	tissue: whole blood	tissue: whole blood	tissue: whole blood	tissue: whole blood	tissue: whole blood	tissue: whole blood	tissue: whole blood	tissue: whole blood	tissue: whole blood	tissue: whole blood	tissue: whole blood	tissue: whole blood	tissue: whole blood	tissue: whole blood	tissue: whole blood	tissue: whole blood	tissue: whole blood	tissue: whole blood	tissue: whole blood	tissue: whole blood	tissue: whole blood	tissue: whole blood	tissue: whole blood	tissue: whole blood	tissue: whole blood	tissue: whole blood	tissue: whole blood	tissue: whole blood	tissue: whole blood	tissue: whole blood	tissue: whole blood	tissue: whole blood	tissue: whole blood	tissue: whole blood	tissue: whole blood	tissue: whole blood	tissue: whole blood	tissue: whole blood	tissue: whole blood	tissue: whole blood	tissue: whole blood	tissue: whole blood
!Sample_characteristics_ch1	batch: 1	batch: 1	batch: 1	batch: 1	batch: 1	batch: 1	batch: 1	batch: 1	batch: 1	batch: 1	batch: 1	batch: 1	batch: 1	batch: 1	batch: 1	batch: 1	batch: 1	batch: 1	batch: 1	batch: 1	batch: 1	batch: 1	batch: 1	batch: 1	batch: 1	batch: 1	batch: 1	batch: 1	batch: 1	batch: 1	batch: 1	batch: 1	batch: 1	batch: 1	batch: 1	batch: 1	batch: 1	batch: 1	batch: 1	batch: 1	batch: 1	batch: 1	batch: 1	batch: 1	batch: 1	batch: 1	batch: 1	batch: 1	batch: 1
!Sample_molecule_ch1	total RNA	total RNA	total RNA	total RNA	total RNA	total RNA	total RNA	total RNA	total RNA	total RNA	total RNA	total RNA	total RNA	total RNA	total RNA	total RNA	total RNA	total RNA	total RNA	total RNA	total RNA	total RNA	total RNA	total RNA	total RNA	total RNA	total RNA	total RNA	total RNA	total RNA	total RNA	total RNA	total RNA	total RNA	total RNA	total RNA	total RNA	total RNA	total RNA	total RNA	total RNA	total RNA	total RNA	total RNA	total RNA	total RNA	total RNA	total RNA	total RNA
!Sample_extract_protocol_ch1	RNA was isolated from all samples using the standard PAXgene protocol on the Qiagen Biorobot 8000.	RNA was isolated from all samples using the standard PAXgene protocol on the Qiagen Biorobot 8000.	RNA was isolated from all samples using the standard PAXgene protocol on the Qiagen Biorobot 8000.	RNA was isolated from all samples using the standard PAXgene protocol on the Qiagen Biorobot 8000.	RNA was isolated from all samples using the standard PAXgene protocol on the Qiagen Biorobot 8000.	RNA was isolated from all samples using the standard PAXgene protocol on the Qiagen Biorobot 8000.	RNA was isolated from all samples using the standard PAXgene protocol on the Qiagen Biorobot 8000.	RNA was isolated from all samples using the standard PAXgene protocol on the Qiagen Biorobot 8000.	RNA was isolated from all samples using the standard PAXgene protocol on the Qiagen Biorobot 8000.	RNA was isolated from all samples using the standard PAXgene protocol on the Qiagen Biorobot 8000.	RNA was isolated from all samples using the standard PAXgene protocol on the Qiagen Biorobot 8000.	RNA was isolated from all samples using the standard PAXgene protocol on the Qiagen Biorobot 8000.	RNA was isolated from all samples using the standard PAXgene protocol on the Qiagen Biorobot 8000.	RNA was isolated from all samples using the standard PAXgene protocol on the Qiagen Biorobot 8000.	RNA was isolated from all samples using the standard PAXgene protocol on the Qiagen Biorobot 8000.	RNA was isolated from all samples using the standard PAXgene protocol on the Qiagen Biorobot 8000.	RNA was isolated from all samples using the standard PAXgene protocol on the Qiagen Biorobot 8000.	RNA was isolated from all samples using the standard PAXgene protocol on the Qiagen Biorobot 8000.	RNA was isolated from all samples using the standard PAXgene protocol on the Qiagen Biorobot 8000.	RNA was isolated from all samples using the standard PAXgene protocol on the Qiagen Biorobot 8000.	RNA was isolated from all samples using the standard PAXgene protocol on the Qiagen Biorobot 8000.	RNA was isolated from all samples using the standard PAXgene protocol on the Qiagen Biorobot 8000.	RNA was isolated from all samples using the standard PAXgene protocol on the Qiagen Biorobot 8000.	RNA was isolated from all samples using the standard PAXgene protocol on the Qiagen Biorobot 8000.	RNA was isolated from all samples using the standard PAXgene protocol on the Qiagen Biorobot 8000.	RNA was isolated from all samples using the standard PAXgene protocol on the Qiagen Biorobot 8000.	RNA was isolated from all samples using the standard PAXgene protocol on the Qiagen Biorobot 8000.	RNA was isolated from all samples using the standard PAXgene protocol on the Qiagen Biorobot 8000.	RNA was isolated from all samples using the standard PAXgene protocol on the Qiagen Biorobot 8000.	RNA was isolated from all samples using the standard PAXgene protocol on the Qiagen Biorobot 8000.	RNA was isolated from all samples using the standard PAXgene protocol on the Qiagen Biorobot 8000.	RNA was isolated from all samples using the standard PAXgene protocol on the Qiagen Biorobot 8000.	RNA was isolated from all samples using the standard PAXgene protocol on the Qiagen Biorobot 8000.	RNA was isolated from all samples using the standard PAXgene protocol on the Qiagen Biorobot 8000.	RNA was isolated from all samples using the standard PAXgene protocol on the Qiagen Biorobot 8000.	RNA was isolated from all samples using the standard PAXgene protocol on the Qiagen Biorobot 8000.	RNA was isolated from all samples using the standard PAXgene protocol on the Qiagen Biorobot 8000.	RNA was isolated from all samples using the standard PAXgene protocol on the Qiagen Biorobot 8000.	RNA was isolated from all samples using the standard PAXgene protocol on the Qiagen Biorobot 8000.	RNA was isolated from all samples using the standard PAXgene protocol on the Qiagen Biorobot 8000.	RNA was isolated from all samples using the standard PAXgene protocol on the Qiagen Biorobot 8000.	RNA was isolated from all samples using the standard PAXgene protocol on the Qiagen Biorobot 8000.	RNA was isolated from all samples using the standard PAXgene protocol on the Qiagen Biorobot 8000.	RNA was isolated from all samples using the standard PAXgene protocol on the Qiagen Biorobot 8000.	RNA was isolated from all samples using the standard PAXgene protocol on the Qiagen Biorobot 8000.	RNA was isolated from all samples using the standard PAXgene protocol on the Qiagen Biorobot 8000.	RNA was isolated from all samples using the standard PAXgene protocol on the Qiagen Biorobot 8000.	RNA was isolated from all samples using the standard PAXgene protocol on the Qiagen Biorobot 8000.	RNA was isolated from all samples using the standard PAXgene protocol on the Qiagen Biorobot 8000.
!Sample_label_ch1	biotin	biotin	biotin	biotin	biotin	biotin	biotin	biotin	biotin	biotin	biotin	biotin	biotin	biotin	biotin	biotin	biotin	biotin	biotin	biotin	biotin	biotin	biotin	biotin	biotin	biotin	biotin	biotin	biotin	biotin	biotin	biotin	biotin	biotin	biotin	biotin	biotin	biotin	biotin	biotin	biotin	biotin	biotin	biotin	biotin	biotin	biotin	biotin	biotin
!Sample_label_protocol_ch1	standard Affymetrix protocol	standard Affymetrix protocol	standard Affymetrix protocol	standard Affymetrix protocol	standard Affymetrix protocol	standard Affymetrix protocol	standard Affymetrix protocol	standard Affymetrix protocol	standard Affymetrix protocol	standard Affymetrix protocol	standard Affymetrix protocol	standard Affymetrix protocol	standard Affymetrix protocol	standard Affymetrix protocol	standard Affymetrix protocol	standard Affymetrix protocol	standard Affymetrix protocol	standard Affymetrix protocol	standard Affymetrix protocol	standard Affymetrix protocol	standard Affymetrix protocol	standard Affymetrix protocol	standard Affymetrix protocol	standard Affymetrix protocol	standard Affymetrix protocol	standard Affymetrix protocol	standard Affymetrix protocol	standard Affymetrix protocol	standard Affymetrix protocol	standard Affymetrix protocol	standard Affymetrix protocol	standard Affymetrix protocol	standard Affymetrix protocol	standard Affymetrix protocol	standard Affymetrix protocol	standard Affymetrix protocol	standard Affymetrix protocol	standard Affymetrix protocol	standard Affymetrix protocol	standard Affymetrix protocol	standard Affymetrix protocol	standard Affymetrix protocol	standard Affymetrix protocol	standard Affymetrix protocol	standard Affymetrix protocol	standard Affymetrix protocol	standard Affymetrix protocol	standard Affymetrix protocol	standard Affymetrix protocol
!Sample_taxid_ch1	9606	9606	9606	9606	9606	9606	9606	9606	9606	9606	9606	9606	9606	9606	9606	9606	9606	9606	9606	9606	9606	9606	9606	9606	9606	9606	9606	9606	9606	9606	9606	9606	9606	9606	9606	9606	9606	9606	9606	9606	9606	9606	9606	9606	9606	9606	9606	9606	9606
!Sample_hyb_protocol	standard Affymetrix protocol	standard Affymetrix protocol	standard Affymetrix protocol	standard Affymetrix protocol	standard Affymetrix protocol	standard Affymetrix protocol	standard Affymetrix protocol	standard Affymetrix protocol	standard Affymetrix protocol	standard Affymetrix protocol	standard Affymetrix protocol	standard Affymetrix protocol	standard Affymetrix protocol	standard Affymetrix protocol	standard Affymetrix protocol	standard Affymetrix protocol	standard Affymetrix protocol	standard Affymetrix protocol	standard Affymetrix protocol	standard Affymetrix protocol	standard Affymetrix protocol	standard Affymetrix protocol	standard Affymetrix protocol	standard Affymetrix protocol	standard Affymetrix protocol	standard Affymetrix protocol	standard Affymetrix protocol	standard Affymetrix protocol	standard Affymetrix protocol	standard Affymetrix protocol	standard Affymetrix protocol	standard Affymetrix protocol	standard Affymetrix protocol	standard Affymetrix protocol	standard Affymetrix protocol	standard Affymetrix protocol	standard Affymetrix protocol	standard Affymetrix protocol	standard Affymetrix protocol	standard Affymetrix protocol	standard Affymetrix protocol	standard Affymetrix protocol	standard Affymetrix protocol	standard Affymetrix protocol	standard Affymetrix protocol	standard Affymetrix protocol	standard Affymetrix protocol	standard Affymetrix protocol	standard Affymetrix protocol
!Sample_scan_protocol	Arrays were scanned on a GeneChip Scanner 3000 and fluorescence intensity for each feature of the array was obtained by using GeneChip® Operating Software (Affymetrix, Santa Clara, CA, USA). Arrays were scanned on a GeneChip Scanner 3000 and fluorescence intensity for each feature of the array was obtained by using GeneChip® Operating Software (Affymetrix, Santa Clara, CA, USA).	Arrays were scanned on a GeneChip Scanner 3000 and fluorescence intensity for each feature of the array was obtained by using GeneChip® Operating Software (Affymetrix, Santa Clara, CA, USA). Arrays were scanned on a GeneChip Scanner 3000 and fluorescence intensity for each feature of the array was obtained by using GeneChip® Operating Software (Affymetrix, Santa Clara, CA, USA).	Arrays were scanned on a GeneChip Scanner 3000 and fluorescence intensity for each feature of the array was obtained by using GeneChip® Operating Software (Affymetrix, Santa Clara, CA, USA). Arrays were scanned on a GeneChip Scanner 3000 and fluorescence intensity for each feature of the array was obtained by using GeneChip® Operating Software (Affymetrix, Santa Clara, CA, USA).	Arrays were scanned on a GeneChip Scanner 3000 and fluorescence intensity for each feature of the array was obtained by using GeneChip® Operating Software (Affymetrix, Santa Clara, CA, USA). Arrays were scanned on a GeneChip Scanner 3000 and fluorescence intensity for each feature of the array was obtained by using GeneChip® Operating Software (Affymetrix, Santa Clara, CA, USA).	Arrays were scanned on a GeneChip Scanner 3000 and fluorescence intensity for each feature of the array was obtained by using GeneChip® Operating Software (Affymetrix, Santa Clara, CA, USA). Arrays were scanned on a GeneChip Scanner 3000 and fluorescence intensity for each feature of the array was obtained by using GeneChip® Operating Software (Affymetrix, Santa Clara, CA, USA).	Arrays were scanned on a GeneChip Scanner 3000 and fluorescence intensity for each feature of the array was obtained by using GeneChip® Operating Software (Affymetrix, Santa Clara, CA, USA). Arrays were scanned on a GeneChip Scanner 3000 and fluorescence intensity for each feature of the array was obtained by using GeneChip® Operating Software (Affymetrix, Santa Clara, CA, USA).	Arrays were scanned on a GeneChip Scanner 3000 and fluorescence intensity for each feature of the array was obtained by using GeneChip® Operating Software (Affymetrix, Santa Clara, CA, USA). Arrays were scanned on a GeneChip Scanner 3000 and fluorescence intensity for each feature of the array was obtained by using GeneChip® Operating Software (Affymetrix, Santa Clara, CA, USA).	Arrays were scanned on a GeneChip Scanner 3000 and fluorescence intensity for each feature of the array was obtained by using GeneChip® Operating Software (Affymetrix, Santa Clara, CA, USA). Arrays were scanned on a GeneChip Scanner 3000 and fluorescence intensity for each feature of the array was obtained by using GeneChip® Operating Software (Affymetrix, Santa Clara, CA, USA).	Arrays were scanned on a GeneChip Scanner 3000 and fluorescence intensity for each feature of the array was obtained by using GeneChip® Operating Software (Affymetrix, Santa Clara, CA, USA). Arrays were scanned on a GeneChip Scanner 3000 and fluorescence intensity for each feature of the array was obtained by using GeneChip® Operating Software (Affymetrix, Santa Clara, CA, USA).	Arrays were scanned on a GeneChip Scanner 3000 and fluorescence intensity for each feature of the array was obtained by using GeneChip® Operating Software (Affymetrix, Santa Clara, CA, USA). Arrays were scanned on a GeneChip Scanner 3000 and fluorescence intensity for each feature of the array was obtained by using GeneChip® Operating Software (Affymetrix, Santa Clara, CA, USA).	Arrays were scanned on a GeneChip Scanner 3000 and fluorescence intensity for each feature of the array was obtained by using GeneChip® Operating Software (Affymetrix, Santa Clara, CA, USA). Arrays were scanned on a GeneChip Scanner 3000 and fluorescence intensity for each feature of the array was obtained by using GeneChip® Operating Software (Affymetrix, Santa Clara, CA, USA).	Arrays were scanned on a GeneChip Scanner 3000 and fluorescence intensity for each feature of the array was obtained by using GeneChip® Operating Software (Affymetrix, Santa Clara, CA, USA). Arrays were scanned on a GeneChip Scanner 3000 and fluorescence intensity for each feature of the array was obtained by using GeneChip® Operating Software (Affymetrix, Santa Clara, CA, USA).	Arrays were scanned on a GeneChip Scanner 3000 and fluorescence intensity for each feature of the array was obtained by using GeneChip® Operating Software (Affymetrix, Santa Clara, CA, USA). Arrays were scanned on a GeneChip Scanner 3000 and fluorescence intensity for each feature of the array was obtained by using GeneChip® Operating Software (Affymetrix, Santa Clara, CA, USA).	Arrays were scanned on a GeneChip Scanner 3000 and fluorescence intensity for each feature of the array was obtained by using GeneChip® Operating Software (Affymetrix, Santa Clara, CA, USA). Arrays were scanned on a GeneChip Scanner 3000 and fluorescence intensity for each feature of the array was obtained by using GeneChip® Operating Software (Affymetrix, Santa Clara, CA, USA).	Arrays were scanned on a GeneChip Scanner 3000 and fluorescence intensity for each feature of the array was obtained by using GeneChip® Operating Software (Affymetrix, Santa Clara, CA, USA). Arrays were scanned on a GeneChip Scanner 3000 and fluorescence intensity for each feature of the array was obtained by using GeneChip® Operating Software (Affymetrix, Santa Clara, CA, USA).	Arrays were scanned on a GeneChip Scanner 3000 and fluorescence intensity for each feature of the array was obtained by using GeneChip® Operating Software (Affymetrix, Santa Clara, CA, USA). Arrays were scanned on a GeneChip Scanner 3000 and fluorescence intensity for each feature of the array was obtained by using GeneChip® Operating Software (Affymetrix, Santa Clara, CA, USA).	Arrays were scanned on a GeneChip Scanner 3000 and fluorescence intensity for each feature of the array was obtained by using GeneChip® Operating Software (Affymetrix, Santa Clara, CA, USA). Arrays were scanned on a GeneChip Scanner 3000 and fluorescence intensity for each feature of the array was obtained by using GeneChip® Operating Software (Affymetrix, Santa Clara, CA, USA).	Arrays were scanned on a GeneChip Scanner 3000 and fluorescence intensity for each feature of the array was obtained by using GeneChip® Operating Software (Affymetrix, Santa Clara, CA, USA). Arrays were scanned on a GeneChip Scanner 3000 and fluorescence intensity for each feature of the array was obtained by using GeneChip® Operating Software (Affymetrix, Santa Clara, CA, USA).	Arrays were scanned on a GeneChip Scanner 3000 and fluorescence intensity for each feature of the array was obtained by using GeneChip® Operating Software (Affymetrix, Santa Clara, CA, USA). Arrays were scanned on a GeneChip Scanner 3000 and fluorescence intensity for each feature of the array was obtained by using GeneChip® Operating Software (Affymetrix, Santa Clara, CA, USA).	Arrays were scanned on a GeneChip Scanner 3000 and fluorescence intensity for each feature of the array was obtained by using GeneChip® Operating Software (Affymetrix, Santa Clara, CA, USA). Arrays were scanned on a GeneChip Scanner 3000 and fluorescence intensity for each feature of the array was obtained by using GeneChip® Operating Software (Affymetrix, Santa Clara, CA, USA).	Arrays were scanned on a GeneChip Scanner 3000 and fluorescence intensity for each feature of the array was obtained by using GeneChip® Operating Software (Affymetrix, Santa Clara, CA, USA). Arrays were scanned on a GeneChip Scanner 3000 and fluorescence intensity for each feature of the array was obtained by using GeneChip® Operating Software (Affymetrix, Santa Clara, CA, USA).	Arrays were scanned on a GeneChip Scanner 3000 and fluorescence intensity for each feature of the array was obtained by using GeneChip® Operating Software (Affymetrix, Santa Clara, CA, USA). Arrays were scanned on a GeneChip Scanner 3000 and fluorescence intensity for each feature of the array was obtained by using GeneChip® Operating Software (Affymetrix, Santa Clara, CA, USA).	Arrays were scanned on a GeneChip Scanner 3000 and fluorescence intensity for each feature of the array was obtained by using GeneChip® Operating Software (Affymetrix, Santa Clara, CA, USA). Arrays were scanned on a GeneChip Scanner 3000 and fluorescence intensity for each feature of the array was obtained by using GeneChip® Operating Software (Affymetrix, Santa Clara, CA, USA).	Arrays were scanned on a GeneChip Scanner 3000 and fluorescence intensity for each feature of the array was obtained by using GeneChip® Operating Software (Affymetrix, Santa Clara, CA, USA). Arrays were scanned on a GeneChip Scanner 3000 and fluorescence intensity for each feature of the array was obtained by using GeneChip® Operating Software (Affymetrix, Santa Clara, CA, USA).	Arrays were scanned on a GeneChip Scanner 3000 and fluorescence intensity for each feature of the array was obtained by using GeneChip® Operating Software (Affymetrix, Santa Clara, CA, USA). Arrays were scanned on a GeneChip Scanner 3000 and fluorescence intensity for each feature of the array was obtained by using GeneChip® Operating Software (Affymetrix, Santa Clara, CA, USA).	Arrays were scanned on a GeneChip Scanner 3000 and fluorescence intensity for each feature of the array was obtained by using GeneChip® Operating Software (Affymetrix, Santa Clara, CA, USA). Arrays were scanned on a GeneChip Scanner 3000 and fluorescence intensity for each feature of the array was obtained by using GeneChip® Operating Software (Affymetrix, Santa Clara, CA, USA).	Arrays were scanned on a GeneChip Scanner 3000 and fluorescence intensity for each feature of the array was obtained by using GeneChip® Operating Software (Affymetrix, Santa Clara, CA, USA). Arrays were scanned on a GeneChip Scanner 3000 and fluorescence intensity for each feature of the array was obtained by using GeneChip® Operating Software (Affymetrix, Santa Clara, CA, USA).	Arrays were scanned on a GeneChip Scanner 3000 and fluorescence intensity for each feature of the array was obtained by using GeneChip® Operating Software (Affymetrix, Santa Clara, CA, USA). Arrays were scanned on a GeneChip Scanner 3000 and fluorescence intensity for each feature of the array was obtained by using GeneChip® Operating Software (Affymetrix, Santa Clara, CA, USA).	Arrays were scanned on a GeneChip Scanner 3000 and fluorescence intensity for each feature of the array was obtained by using GeneChip® Operating Software (Affymetrix, Santa Clara, CA, USA). Arrays were scanned on a GeneChip Scanner 3000 and fluorescence intensity for each feature of the array was obtained by using GeneChip® Operating Software (Affymetrix, Santa Clara, CA, USA).	Arrays were scanned on a GeneChip Scanner 3000 and fluorescence intensity for each feature of the array was obtained by using GeneChip® Operating Software (Affymetrix, Santa Clara, CA, USA). Arrays were scanned on a GeneChip Scanner 3000 and fluorescence intensity for each feature of the array was obtained by using GeneChip® Operating Software (Affymetrix, Santa Clara, CA, USA).	Arrays were scanned on a GeneChip Scanner 3000 and fluorescence intensity for each feature of the array was obtained by using GeneChip® Operating Software (Affymetrix, Santa Clara, CA, USA). Arrays were scanned on a GeneChip Scanner 3000 and fluorescence intensity for each feature of the array was obtained by using GeneChip® Operating Software (Affymetrix, Santa Clara, CA, USA).	Arrays were scanned on a GeneChip Scanner 3000 and fluorescence intensity for each feature of the array was obtained by using GeneChip® Operating Software (Affymetrix, Santa Clara, CA, USA). Arrays were scanned on a GeneChip Scanner 3000 and fluorescence intensity for each feature of the array was obtained by using GeneChip® Operating Software (Affymetrix, Santa Clara, CA, USA).	Arrays were scanned on a GeneChip Scanner 3000 and fluorescence intensity for each feature of the array was obtained by using GeneChip® Operating Software (Affymetrix, Santa Clara, CA, USA). Arrays were scanned on a GeneChip Scanner 3000 and fluorescence intensity for each feature of the array was obtained by using GeneChip® Operating Software (Affymetrix, Santa Clara, CA, USA).	Arrays were scanned on a GeneChip Scanner 3000 and fluorescence intensity for each feature of the array was obtained by using GeneChip® Operating Software (Affymetrix, Santa Clara, CA, USA). Arrays were scanned on a GeneChip Scanner 3000 and fluorescence intensity for each feature of the array was obtained by using GeneChip® Operating Software (Affymetrix, Santa Clara, CA, USA).	Arrays were scanned on a GeneChip Scanner 3000 and fluorescence intensity for each feature of the array was obtained by using GeneChip® Operating Software (Affymetrix, Santa Clara, CA, USA). Arrays were scanned on a GeneChip Scanner 3000 and fluorescence intensity for each feature of the array was obtained by using GeneChip® Operating Software (Affymetrix, Santa Clara, CA, USA).	Arrays were scanned on a GeneChip Scanner 3000 and fluorescence intensity for each feature of the array was obtained by using GeneChip® Operating Software (Affymetrix, Santa Clara, CA, USA). Arrays were scanned on a GeneChip Scanner 3000 and fluorescence intensity for each feature of the array was obtained by using GeneChip® Operating Software (Affymetrix, Santa Clara, CA, USA).	Arrays were scanned on a GeneChip Scanner 3000 and fluorescence intensity for each feature of the array was obtained by using GeneChip® Operating Software (Affymetrix, Santa Clara, CA, USA). Arrays were scanned on a GeneChip Scanner 3000 and fluorescence intensity for each feature of the array was obtained by using GeneChip® Operating Software (Affymetrix, Santa Clara, CA, USA).	Arrays were scanned on a GeneChip Scanner 3000 and fluorescence intensity for each feature of the array was obtained by using GeneChip® Operating Software (Affymetrix, Santa Clara, CA, USA). Arrays were scanned on a GeneChip Scanner 3000 and fluorescence intensity for each feature of the array was obtained by using GeneChip® Operating Software (Affymetrix, Santa Clara, CA, USA).	Arrays were scanned on a GeneChip Scanner 3000 and fluorescence intensity for each feature of the array was obtained by using GeneChip® Operating Software (Affymetrix, Santa Clara, CA, USA). Arrays were scanned on a GeneChip Scanner 3000 and fluorescence intensity for each feature of the array was obtained by using GeneChip® Operating Software (Affymetrix, Santa Clara, CA, USA).	Arrays were scanned on a GeneChip Scanner 3000 and fluorescence intensity for each feature of the array was obtained by using GeneChip® Operating Software (Affymetrix, Santa Clara, CA, USA). Arrays were scanned on a GeneChip Scanner 3000 and fluorescence intensity for each feature of the array was obtained by using GeneChip® Operating Software (Affymetrix, Santa Clara, CA, USA).	Arrays were scanned on a GeneChip Scanner 3000 and fluorescence intensity for each feature of the array was obtained by using GeneChip® Operating Software (Affymetrix, Santa Clara, CA, USA). Arrays were scanned on a GeneChip Scanner 3000 and fluorescence intensity for each feature of the array was obtained by using GeneChip® Operating Software (Affymetrix, Santa Clara, CA, USA).	Arrays were scanned on a GeneChip Scanner 3000 and fluorescence intensity for each feature of the array was obtained by using GeneChip® Operating Software (Affymetrix, Santa Clara, CA, USA). Arrays were scanned on a GeneChip Scanner 3000 and fluorescence intensity for each feature of the array was obtained by using GeneChip® Operating Software (Affymetrix, Santa Clara, CA, USA).	Arrays were scanned on a GeneChip Scanner 3000 and fluorescence intensity for each feature of the array was obtained by using GeneChip® Operating Software (Affymetrix, Santa Clara, CA, USA). Arrays were scanned on a GeneChip Scanner 3000 and fluorescence intensity for each feature of the array was obtained by using GeneChip® Operating Software (Affymetrix, Santa Clara, CA, USA).	Arrays were scanned on a GeneChip Scanner 3000 and fluorescence intensity for each feature of the array was obtained by using GeneChip® Operating Software (Affymetrix, Santa Clara, CA, USA). Arrays were scanned on a GeneChip Scanner 3000 and fluorescence intensity for each feature of the array was obtained by using GeneChip® Operating Software (Affymetrix, Santa Clara, CA, USA).	Arrays were scanned on a GeneChip Scanner 3000 and fluorescence intensity for each feature of the array was obtained by using GeneChip® Operating Software (Affymetrix, Santa Clara, CA, USA). Arrays were scanned on a GeneChip Scanner 3000 and fluorescence intensity for each feature of the array was obtained by using GeneChip® Operating Software (Affymetrix, Santa Clara, CA, USA).	Arrays were scanned on a GeneChip Scanner 3000 and fluorescence intensity for each feature of the array was obtained by using GeneChip® Operating Software (Affymetrix, Santa Clara, CA, USA). Arrays were scanned on a GeneChip Scanner 3000 and fluorescence intensity for each feature of the array was obtained by using GeneChip® Operating Software (Affymetrix, Santa Clara, CA, USA).	Arrays were scanned on a GeneChip Scanner 3000 and fluorescence intensity for each feature of the array was obtained by using GeneChip® Operating Software (Affymetrix, Santa Clara, CA, USA). Arrays were scanned on a GeneChip Scanner 3000 and fluorescence intensity for each feature of the array was obtained by using GeneChip® Operating Software (Affymetrix, Santa Clara, CA, USA).	Arrays were scanned on a GeneChip Scanner 3000 and fluorescence intensity for each feature of the array was obtained by using GeneChip® Operating Software (Affymetrix, Santa Clara, CA, USA). Arrays were scanned on a GeneChip Scanner 3000 and fluorescence intensity for each feature of the array was obtained by using GeneChip® Operating Software (Affymetrix, Santa Clara, CA, USA).	Arrays were scanned on a GeneChip Scanner 3000 and fluorescence intensity for each feature of the array was obtained by using GeneChip® Operating Software (Affymetrix, Santa Clara, CA, USA). Arrays were scanned on a GeneChip Scanner 3000 and fluorescence intensity for each feature of the array was obtained by using GeneChip® Operating Software (Affymetrix, Santa Clara, CA, USA).
!Sample_description	SAMPLE 1	SAMPLE 2	SAMPLE 3	SAMPLE 4	SAMPLE 5	SAMPLE 6	SAMPLE 7	SAMPLE 8	SAMPLE 9	SAMPLE 10	SAMPLE 11	SAMPLE 12	SAMPLE 13	SAMPLE 14	SAMPLE 15	SAMPLE 16	SAMPLE 17	SAMPLE 18	SAMPLE 19	SAMPLE 20	SAMPLE 21	SAMPLE 22	SAMPLE 23	SAMPLE 24	SAMPLE 25	SAMPLE 26	SAMPLE 27	SAMPLE 28	SAMPLE 29	SAMPLE 30	SAMPLE 31	SAMPLE 32	SAMPLE 33	SAMPLE 34	SAMPLE 35	SAMPLE 36	SAMPLE 37	SAMPLE 38	SAMPLE 39	SAMPLE 40	SAMPLE 41	SAMPLE 42	SAMPLE 43	SAMPLE 44	SAMPLE 45	SAMPLE 46	SAMPLE 47	SAMPLE 48	SAMPLE 49
!Sample_data_processing	The data were read and RMA-normalized using the Bioconductor package affy (default parameters).	The data were read and RMA-normalized using the Bioconductor package affy (default parameters).	The data were read and RMA-normalized using the Bioconductor package affy (default parameters).	The data were read and RMA-normalized using the Bioconductor package affy (default parameters).	The data were read and RMA-normalized using the Bioconductor package affy (default parameters).	The data were read and RMA-normalized using the Bioconductor package affy (default parameters).	The data were read and RMA-normalized using the Bioconductor package affy (default parameters).	The data were read and RMA-normalized using the Bioconductor package affy (default parameters).	The data were read and RMA-normalized using the Bioconductor package affy (default parameters).	The data were read and RMA-normalized using the Bioconductor package affy (default parameters).	The data were read and RMA-normalized using the Bioconductor package affy (default parameters).	The data were read and RMA-normalized using the Bioconductor package affy (default parameters).	The data were read and RMA-normalized using the Bioconductor package affy (default parameters).	The data were read and RMA-normalized using the Bioconductor package affy (default parameters).	The data were read and RMA-normalized using the Bioconductor package affy (default parameters).	The data were read and RMA-normalized using the Bioconductor package affy (default parameters).	The data were read and RMA-normalized using the Bioconductor package affy (default parameters).	The data were read and RMA-normalized using the Bioconductor package affy (default parameters).	The data were read and RMA-normalized using the Bioconductor package affy (default parameters).	The data were read and RMA-normalized using the Bioconductor package affy (default parameters).	The data were read and RMA-normalized using the Bioconductor package affy (default parameters).	The data were read and RMA-normalized using the Bioconductor package affy (default parameters).	The data were read and RMA-normalized using the Bioconductor package affy (default parameters).	The data were read and RMA-normalized using the Bioconductor package affy (default parameters).	The data were read and RMA-normalized using the Bioconductor package affy (default parameters).	The data were read and RMA-normalized using the Bioconductor package affy (default parameters).	The data were read and RMA-normalized using the Bioconductor package affy (default parameters).	The data were read and RMA-normalized using the Bioconductor package affy (default parameters).	The data were read and RMA-normalized using the Bioconductor package affy (default parameters).	The data were read and RMA-normalized using the Bioconductor package affy (default parameters).	The data were read and RMA-normalized using the Bioconductor package affy (default parameters).	The data were read and RMA-normalized using the Bioconductor package affy (default parameters).	The data were read and RMA-normalized using the Bioconductor package affy (default parameters).	The data were read and RMA-normalized using the Bioconductor package affy (default parameters).	The data were read and RMA-normalized using the Bioconductor package affy (default parameters).	The data were read and RMA-normalized using the Bioconductor package affy (default parameters).	The data were read and RMA-normalized using the Bioconductor package affy (default parameters).	The data were read and RMA-normalized using the Bioconductor package affy (default parameters).	The data were read and RMA-normalized using the Bioconductor package affy (default parameters).	The data were read and RMA-normalized using the Bioconductor package affy (default parameters).	The data were read and RMA-normalized using the Bioconductor package affy (default parameters).	The data were read and RMA-normalized using the Bioconductor package affy (default parameters).	The data were read and RMA-normalized using the Bioconductor package affy (default parameters).	The data were read and RMA-normalized using the Bioconductor package affy (default parameters).	The data were read and RMA-normalized using the Bioconductor package affy (default parameters).	The data were read and RMA-normalized using the Bioconductor package affy (default parameters).	The data were read and RMA-normalized using the Bioconductor package affy (default parameters).	The data were read and RMA-normalized using the Bioconductor package affy (default parameters).	The data were read and RMA-normalized using the Bioconductor package affy (default parameters).
!Sample_platform_id	GPL570	GPL570	GPL570	GPL570	GPL570	GPL570	GPL570	GPL570	GPL570	GPL570	GPL570	GPL570	GPL570	GPL570	GPL570	GPL570	GPL570	GPL570	GPL570	GPL570	GPL570	GPL570	GPL570	GPL570	GPL570	GPL570	GPL570	GPL570	GPL570	GPL570	GPL570	GPL570	GPL570	GPL570	GPL570	GPL570	GPL570	GPL570	GPL570	GPL570	GPL570	GPL570	GPL570	GPL570	GPL570	GPL570	GPL570	GPL570	GPL570
!Sample_contact_name	Gwenael,G.R.,Leday	Gwenael,G.R.,Leday	Gwenael,G.R.,Leday	Gwenael,G.R.,Leday	Gwenael,G.R.,Leday	Gwenael,G.R.,Leday	Gwenael,G.R.,Leday	Gwenael,G.R.,Leday	Gwenael,G.R.,Leday	Gwenael,G.R.,Leday	Gwenael,G.R.,Leday	Gwenael,G.R.,Leday	Gwenael,G.R.,Leday	Gwenael,G.R.,Leday	Gwenael,G.R.,Leday	Gwenael,G.R.,Leday	Gwenael,G.R.,Leday	Gwenael,G.R.,Leday	Gwenael,G.R.,Leday	Gwenael,G.R.,Leday	Gwenael,G.R.,Leday	Gwenael,G.R.,Leday	Gwenael,G.R.,Leday	Gwenael,G.R.,Leday	Gwenael,G.R.,Leday	Gwenael,G.R.,Leday	Gwenael,G.R.,Leday	Gwenael,G.R.,Leday	Gwenael,G.R.,Leday	Gwenael,G.R.,Leday	Gwenael,G.R.,Leday	Gwenael,G.R.,Leday	Gwenael,G.R.,Leday	Gwenael,G.R.,Leday	Gwenael,G.R.,Leday	Gwenael,G.R.,Leday	Gwenael,G.R.,Leday	Gwenael,G.R.,Leday	Gwenael,G.R.,Leday	Gwenael,G.R.,Leday	Gwenael,G.R.,Leday	Gwenael,G.R.,Leday	Gwenael,G.R.,Leday	Gwenael,G.R.,Leday	Gwenael,G.R.,Leday	Gwenael,G.R.,Leday	Gwenael,G.R.,Leday	Gwenael,G.R.,Leday	Gwenael,G.R.,Leday
!Sample_contact_email	gwenael.leday@mrc-bsu.cam.ac.uk	gwenael.leday@mrc-bsu.cam.ac.uk	gwenael.leday@mrc-bsu.cam.ac.uk	gwenael.leday@mrc-bsu.cam.ac.uk	gwenael.leday@mrc-bsu.cam.ac.uk	gwenael.leday@mrc-bsu.cam.ac.uk	gwenael.leday@mrc-bsu.cam.ac.uk	gwenael.leday@mrc-bsu.cam.ac.uk	gwenael.leday@mrc-bsu.cam.ac.uk	gwenael.leday@mrc-bsu.cam.ac.uk	gwenael.leday@mrc-bsu.cam.ac.uk	gwenael.leday@mrc-bsu.cam.ac.uk	gwenael.leday@mrc-bsu.cam.ac.uk	gwenael.leday@mrc-bsu.cam.ac.uk	gwenael.leday@mrc-bsu.cam.ac.uk	gwenael.leday@mrc-bsu.cam.ac.uk	gwenael.leday@mrc-bsu.cam.ac.uk	gwenael.leday@mrc-bsu.cam.ac.uk	gwenael.leday@mrc-bsu.cam.ac.uk	gwenael.leday@mrc-bsu.cam.ac.uk	gwenael.leday@mrc-bsu.cam.ac.uk	gwenael.leday@mrc-bsu.cam.ac.uk	gwenael.leday@mrc-bsu.cam.ac.uk	gwenael.leday@mrc-bsu.cam.ac.uk	gwenael.leday@mrc-bsu.cam.ac.uk	gwenael.leday@mrc-bsu.cam.ac.uk	gwenael.leday@mrc-bsu.cam.ac.uk	gwenael.leday@mrc-bsu.cam.ac.uk	gwenael.leday@mrc-bsu.cam.ac.uk	gwenael.leday@mrc-bsu.cam.ac.uk	gwenael.leday@mrc-bsu.cam.ac.uk	gwenael.leday@mrc-bsu.cam.ac.uk	gwenael.leday@mrc-bsu.cam.ac.uk	gwenael.leday@mrc-bsu.cam.ac.uk	gwenael.leday@mrc-bsu.cam.ac.uk	gwenael.leday@mrc-bsu.cam.ac.uk	gwenael.leday@mrc-bsu.cam.ac.uk	gwenael.leday@mrc-bsu.cam.ac.uk	gwenael.leday@mrc-bsu.cam.ac.uk	gwenael.leday@mrc-bsu.cam.ac.uk	gwenael.leday@mrc-bsu.cam.ac.uk	gwenael.leday@mrc-bsu.cam.ac.uk	gwenael.leday@mrc-bsu.cam.ac.uk	gwenael.leday@mrc-bsu.cam.ac.uk	gwenael.leday@mrc-bsu.cam.ac.uk	gwenael.leday@mrc-bsu.cam.ac.uk	gwenael.leday@mrc-bsu.cam.ac.uk	gwenael.leday@mrc-bsu.cam.ac.uk	gwenael.leday@mrc-bsu.cam.ac.uk
!Sample_contact_laboratory	MRC Biostatistics Unit	MRC Biostatistics Unit	MRC Biostatistics Unit	MRC Biostatistics Unit	MRC Biostatistics Unit	MRC Biostatistics Unit	MRC Biostatistics Unit	MRC Biostatistics Unit	MRC Biostatistics Unit	MRC Biostatistics Unit	MRC Biostatistics Unit	MRC Biostatistics Unit	MRC Biostatistics Unit	MRC Biostatistics Unit	MRC Biostatistics Unit	MRC Biostatistics Unit	MRC Biostatistics Unit	MRC Biostatistics Unit	MRC Biostatistics Unit	MRC Biostatistics Unit	MRC Biostatistics Unit	MRC Biostatistics Unit	MRC Biostatistics Unit	MRC Biostatistics Unit	MRC Biostatistics Unit	MRC Biostatistics Unit	MRC Biostatistics Unit	MRC Biostatistics Unit	MRC Biostatistics Unit	MRC Biostatistics Unit	MRC Biostatistics Unit	MRC Biostatistics Unit	MRC Biostatistics Unit	MRC Biostatistics Unit	MRC Biostatistics Unit	MRC Biostatistics Unit	MRC Biostatistics Unit	MRC Biostatistics Unit	MRC Biostatistics Unit	MRC Biostatistics Unit	MRC Biostatistics Unit	MRC Biostatistics Unit	MRC Biostatistics Unit	MRC Biostatistics Unit	MRC Biostatistics Unit	MRC Biostatistics Unit	MRC Biostatistics Unit	MRC Biostatistics Unit	MRC Biostatistics Unit
!Sample_contact_department	School of Clinical Medicine	School of Clinical Medicine	School of Clinical Medicine	School of Clinical Medicine	School of Clinical Medicine	School of Clinical Medicine	School of Clinical Medicine	School of Clinical Medicine	School of Clinical Medicine	School of Clinical Medicine	School of Clinical Medicine	School of Clinical Medicine	School of Clinical Medicine	School of Clinical Medicine	School of Clinical Medicine	School of Clinical Medicine	School of Clinical Medicine	School of Clinical Medicine	School of Clinical Medicine	School of Clinical Medicine	School of Clinical Medicine	School of Clinical Medicine	School of Clinical Medicine	School of Clinical Medicine	School of Clinical Medicine	School of Clinical Medicine	School of Clinical Medicine	School of Clinical Medicine	School of Clinical Medicine	School of Clinical Medicine	School of Clinical Medicine	School of Clinical Medicine	School of Clinical Medicine	School of Clinical Medicine	School of Clinical Medicine	School of Clinical Medicine	School of Clinical Medicine	School of Clinical Medicine	School of Clinical Medicine	School of Clinical Medicine	School of Clinical Medicine	School of Clinical Medicine	School of Clinical Medicine	School of Clinical Medicine	School of Clinical Medicine	School of Clinical Medicine	School of Clinical Medicine	School of Clinical Medicine	School of Clinical Medicine
!Sample_contact_institute	University of Cambridge	University of Cambridge	University of Cambridge	University of Cambridge	University of Cambridge	University of Cambridge	University of Cambridge	University of Cambridge	University of Cambridge	University of Cambridge	University of Cambridge	University of Cambridge	University of Cambridge	University of Cambridge	University of Cambridge	University of Cambridge	University of Cambridge	University of Cambridge	University of Cambridge	University of Cambridge	University of Cambridge	University of Cambridge	University of Cambridge	University of Cambridge	University of Cambridge	University of Cambridge	University of Cambridge	University of Cambridge	University of Cambridge	University of Cambridge	University of Cambridge	University of Cambridge	University of Cambridge	University of Cambridge	University of Cambridge	University of Cambridge	University of Cambridge	University of Cambridge	University of Cambridge	University of Cambridge	University of Cambridge	University of Cambridge	University of Cambridge	University of Cambridge	University of Cambridge	University of Cambridge	University of Cambridge	University of Cambridge	University of Cambridge
!Sample_contact_address	Forvie Site, Robinson Way	Forvie Site, Robinson Way	Forvie Site, Robinson Way	Forvie Site, Robinson Way	Forvie Site, Robinson Way	Forvie Site, Robinson Way	Forvie Site, Robinson Way	Forvie Site, Robinson Way	Forvie Site, Robinson Way	Forvie Site, Robinson Way	Forvie Site, Robinson Way	Forvie Site, Robinson Way	Forvie Site, Robinson Way	Forvie Site, Robinson Way	Forvie Site, Robinson Way	Forvie Site, Robinson Way	Forvie Site, Robinson Way	Forvie Site, Robinson Way	Forvie Site, Robinson Way	Forvie Site, Robinson Way	Forvie Site, Robinson Way	Forvie Site, Robinson Way	Forvie Site, Robinson Way	Forvie Site, Robinson Way	Forvie Site, Robinson Way	Forvie Site, Robinson Way	Forvie Site, Robinson Way	Forvie Site, Robinson Way	Forvie Site, Robinson Way	Forvie Site, Robinson Way	Forvie Site, Robinson Way	Forvie Site, Robinson Way	Forvie Site, Robinson Way	Forvie Site, Robinson Way	Forvie Site, Robinson Way	Forvie Site, Robinson Way	Forvie Site, Robinson Way	Forvie Site, Robinson Way	Forvie Site, Robinson Way	Forvie Site, Robinson Way	Forvie Site, Robinson Way	Forvie Site, Robinson Way	Forvie Site, Robinson Way	Forvie Site, Robinson Way	Forvie Site, Robinson Way	Forvie Site, Robinson Way	Forvie Site, Robinson Way	Forvie Site, Robinson Way	Forvie Site, Robinson Way
!Sample_contact_city	Cambridge	Cambridge	Cambridge	Cambridge	Cambridge	Cambridge	Cambridge	Cambridge	Cambridge	Cambridge	Cambridge	Cambridge	Cambridge	Cambridge	Cambridge	Cambridge	Cambridge	Cambridge	Cambridge	Cambridge	Cambridge	Cambridge	Cambridge	Cambridge	Cambridge	Cambridge	Cambridge	Cambridge	Cambridge	Cambridge	Cambridge	Cambridge	Cambridge	Cambridge	Cambridge	Cambridge	Cambridge	Cambridge	Cambridge	Cambridge	Cambridge	Cambridge	Cambridge	Cambridge	Cambridge	Cambridge	Cambridge	Cambridge	Cambridge
!Sample_contact_zip/postal_code	CB2 0SR	CB2 0SR	CB2 0SR	CB2 0SR	CB2 0SR	CB2 0SR	CB2 0SR	CB2 0SR	CB2 0SR	CB2 0SR	CB2 0SR	CB2 0SR	CB2 0SR	CB2 0SR	CB2 0SR	CB2 0SR	CB2 0SR	CB2 0SR	CB2 0SR	CB2 0SR	CB2 0SR	CB2 0SR	CB2 0SR	CB2 0SR	CB2 0SR	CB2 0SR	CB2 0SR	CB2 0SR	CB2 0SR	CB2 0SR	CB2 0SR	CB2 0SR	CB2 0SR	CB2 0SR	CB2 0SR	CB2 0SR	CB2 0SR	CB2 0SR	CB2 0SR	CB2 0SR	CB2 0SR	CB2 0SR	CB2 0SR	CB2 0SR	CB2 0SR	CB2 0SR	CB2 0SR	CB2 0SR	CB2 0SR
!Sample_contact_country	United Kingdom	United Kingdom	United Kingdom	United Kingdom	United Kingdom	United Kingdom	United Kingdom	United Kingdom	United Kingdom	United Kingdom	United Kingdom	United Kingdom	United Kingdom	United Kingdom	United Kingdom	United Kingdom	United Kingdom	United Kingdom	United Kingdom	United Kingdom	United Kingdom	United Kingdom	United Kingdom	United Kingdom	United Kingdom	United Kingdom	United Kingdom	United Kingdom	United Kingdom	United Kingdom	United Kingdom	United Kingdom	United Kingdom	United Kingdom	United Kingdom	United Kingdom	United Kingdom	United Kingdom	United Kingdom	United Kingdom	United Kingdom	United Kingdom	United Kingdom	United Kingdom	United Kingdom	United Kingdom	United Kingdom	United Kingdom	United Kingdom
!Sample_supplementary_file	ftp://ftp.ncbi.nlm.nih.gov/geo/samples/GSM2612nnn/GSM2612096/suppl/GSM2612096_GP1531_01C_77_SS124064_HG-U133_Plus_2_HCHP-91605_.CEL.gz	ftp://ftp.ncbi.nlm.nih.gov/geo/samples/GSM2612nnn/GSM2612097/suppl/GSM2612097_GP1531_02C_80_SS124082_HG-U133_Plus_2_HCHP-91608_.CEL.gz	ftp://ftp.ncbi.nlm.nih.gov/geo/samples/GSM2612nnn/GSM2612098/suppl/GSM2612098_GP1531_03C_92_SS124084_HG-U133_Plus_2_HCHP-91620_.CEL.gz	ftp://ftp.ncbi.nlm.nih.gov/geo/samples/GSM2612nnn/GSM2612099/suppl/GSM2612099_GP1531_04C_12_SS124086_HG-U133_Plus_2_HCHP-87372_.CEL.gz	ftp://ftp.ncbi.nlm.nih.gov/geo/samples/GSM2612nnn/GSM2612100/suppl/GSM2612100_GP1531_05C_42_SS124088_HG-U133_Plus_2_HCHP-88538_.CEL.gz	ftp://ftp.ncbi.nlm.nih.gov/geo/samples/GSM2612nnn/GSM2612101/suppl/GSM2612101_GP1531_06C_44_SS124090_HG-U133_Plus_2_HCHP-88540_.CEL.gz	ftp://ftp.ncbi.nlm.nih.gov/geo/samples/GSM2612nnn/GSM2612102/suppl/GSM2612102_GP1531_07C_43_SS124092_HG-U133_Plus_2_HCHP-88539_.CEL.gz	ftp://ftp.ncbi.nlm.nih.gov/geo/samples/GSM2612nnn/GSM2612103/suppl/GSM2612103_GP1531_08C_67_SS124094_HG-U133_Plus_2_HCHP-90339_.CEL.gz	ftp://ftp.ncbi.nlm.nih.gov/geo/samples/GSM2612nnn/GSM2612104/suppl/GSM2612104_GP1531_09C_03_SS124096_HG-U133_Plus_2_HCHP-87363_.CEL.gz	ftp://ftp.ncbi.nlm.nih.gov/geo/samples/GSM2612nnn/GSM2612105/suppl/GSM2612105_GP1531_10C_32_SS124098_HG-U133_Plus_2_HCHP-88528_.CEL.gz	ftp://ftp.ncbi.nlm.nih.gov/geo/samples/GSM2612nnn/GSM2612106/suppl/GSM2612106_GP1531_11C_79_SS124100_HG-U133_Plus_2_HCHP-91607_.CEL.gz	ftp://ftp.ncbi.nlm.nih.gov/geo/samples/GSM2612nnn/GSM2612107/suppl/GSM2612107_GP1531_12C_69_SS124066_HG-U133_Plus_2_HCHP-90341_.CEL.gz	ftp://ftp.ncbi.nlm.nih.gov/geo/samples/GSM2612nnn/GSM2612108/suppl/GSM2612108_GP1531_13C_19_SS124102_HG-U133_Plus_2_HCHP-87379_.CEL.gz	ftp://ftp.ncbi.nlm.nih.gov/geo/samples/GSM2612nnn/GSM2612109/suppl/GSM2612109_GP1531_14C_08_SS124104_HG-U133_Plus_2_HCHP-87368_.CEL.gz	ftp://ftp.ncbi.nlm.nih.gov/geo/samples/GSM2612nnn/GSM2612110/suppl/GSM2612110_GP1531_15C_61_SS124106_HG-U133_Plus_2_HCHP-90333_.CEL.gz	ftp://ftp.ncbi.nlm.nih.gov/geo/samples/GSM2612nnn/GSM2612111/suppl/GSM2612111_GP1531_16C_60_SS124108_HG-U133_Plus_2_HCHP-90332_.CEL.gz	ftp://ftp.ncbi.nlm.nih.gov/geo/samples/GSM2612nnn/GSM2612112/suppl/GSM2612112_GP1531_17C_76_SS124110_HG-U133_Plus_2_HCHP-91604_.CEL.gz	ftp://ftp.ncbi.nlm.nih.gov/geo/samples/GSM2612nnn/GSM2612113/suppl/GSM2612113_GP1531_18C_22_SS124112_HG-U133_Plus_2_HCHP-87382_.CEL.gz	ftp://ftp.ncbi.nlm.nih.gov/geo/samples/GSM2612nnn/GSM2612114/suppl/GSM2612114_GP1531_19C_51_SS124114_HG-U133_Plus_2_HCHP-90323_.CEL.gz	ftp://ftp.ncbi.nlm.nih.gov/geo/samples/GSM2612nnn/GSM2612115/suppl/GSM2612115_GP1531_20C_35_SS124116_HG-U133_Plus_2_HCHP-88531_.CEL.gz	ftp://ftp.ncbi.nlm.nih.gov/geo/samples/GSM2612nnn/GSM2612116/suppl/GSM2612116_GP1531_21C_07_SS124118_HG-U133_Plus_2_HCHP-87367_.CEL.gz	ftp://ftp.ncbi.nlm.nih.gov/geo/samples/GSM2612nnn/GSM2612117/suppl/GSM2612117_GP1531_22C_20_SS124120_HG-U133_Plus_2_HCHP-87380_.CEL.gz	ftp://ftp.ncbi.nlm.nih.gov/geo/samples/GSM2612nnn/GSM2612118/suppl/GSM2612118_GP1531_23C_94_SS124068_HG-U133_Plus_2_HCHP-91622_.CEL.gz	ftp://ftp.ncbi.nlm.nih.gov/geo/samples/GSM2612nnn/GSM2612119/suppl/GSM2612119_GP1531_24C_13_SS124122_HG-U133_Plus_2_HCHP-87373_.CEL.gz	ftp://ftp.ncbi.nlm.nih.gov/geo/samples/GSM2612nnn/GSM2612120/suppl/GSM2612120_GP1531_25C_89_SS124124_HG-U133_Plus_2_HCHP-91617_.CEL.gz	ftp://ftp.ncbi.nlm.nih.gov/geo/samples/GSM2612nnn/GSM2612121/suppl/GSM2612121_GP1531_26C_74_SS124126_HG-U133_Plus_2_HCHP-91602_.CEL.gz	ftp://ftp.ncbi.nlm.nih.gov/geo/samples/GSM2612nnn/GSM2612122/suppl/GSM2612122_GP1531_27C_41_SS124070_HG-U133_Plus_2_HCHP-88537_.CEL.gz	ftp://ftp.ncbi.nlm.nih.gov/geo/samples/GSM2612nnn/GSM2612123/suppl/GSM2612123_GP1531_28C_62_SS124072_HG-U133_Plus_2_HCHP-90334_.CEL.gz	ftp://ftp.ncbi.nlm.nih.gov/geo/samples/GSM2612nnn/GSM2612124/suppl/GSM2612124_GP1531_29C_36_SS124074_HG-U133_Plus_2_HCHP-88532_.CEL.gz	ftp://ftp.ncbi.nlm.nih.gov/geo/samples/GSM2612nnn/GSM2612125/suppl/GSM2612125_GP1531_30C_50_SS124076_HG-U133_Plus_2_HCHP-90322_.CEL.gz	ftp://ftp.ncbi.nlm.nih.gov/geo/samples/GSM2612nnn/GSM2612126/suppl/GSM2612126_GP1531_31C_55_SS124078_HG-U133_Plus_2_HCHP-90327_.CEL.gz	ftp://ftp.ncbi.nlm.nih.gov/geo/samples/GSM2612nnn/GSM2612127/suppl/GSM2612127_GP1531_32C_38_SS124080_HG-U133_Plus_2_HCHP-88534_.CEL.gz	ftp://ftp.ncbi.nlm.nih.gov/geo/samples/GSM2612nnn/GSM2612128/suppl/GSM2612128_GP1531_33D_63_SS124192_HG-U133_Plus_2_HCHP-90335_.CEL.gz	ftp://ftp.ncbi.nlm.nih.gov/geo/samples/GSM2612nnn/GSM2612129/suppl/GSM2612129_GP1531_34D_57_SS124210_HG-U133_Plus_2_HCHP-90329_.CEL.gz	ftp://ftp.ncbi.nlm.nih.gov/geo/samples/GSM2612nnn/GSM2612130/suppl/GSM2612130_GP1531_35D_17_SS124212_HG-U133_Plus_2_HCHP-87377_.CEL.gz	ftp://ftp.ncbi.nlm.nih.gov/geo/samples/GSM2612nnn/GSM2612131/suppl/GSM2612131_GP1531_36D_21_SS124214_HG-U133_Plus_2_HCHP-87381_.CEL.gz	ftp://ftp.ncbi.nlm.nih.gov/geo/samples/GSM2612nnn/GSM2612132/suppl/GSM2612132_GP1531_37D_33_SS124216_HG-U133_Plus_2_HCHP-88529_.CEL.gz	ftp://ftp.ncbi.nlm.nih.gov/geo/samples/GSM2612nnn/GSM2612133/suppl/GSM2612133_GP1531_38D_95_SS124218_HG-U133_Plus_2_HCHP-91623_.CEL.gz	ftp://ftp.ncbi.nlm.nih.gov/geo/samples/GSM2612nnn/GSM2612134/suppl/GSM2612134_GP1531_39D_28_SS124220_HG-U133_Plus_2_HCHP-88524_.CEL.gz	ftp://ftp.ncbi.nlm.nih.gov/geo/samples/GSM2612nnn/GSM2612135/suppl/GSM2612135_GP1531_40D_90_SS124222_HG-U133_Plus_2_HCHP-91618_.CEL.gz	ftp://ftp.ncbi.nlm.nih.gov/geo/samples/GSM2612nnn/GSM2612136/suppl/GSM2612136_GP1531_41D_85_SS124224_HG-U133_Plus_2_HCHP-91613_.CEL.gz	ftp://ftp.ncbi.nlm.nih.gov/geo/samples/GSM2612nnn/GSM2612137/suppl/GSM2612137_GP1531_42D_96_SS124226_HG-U133_Plus_2_HCHP-91624_.CEL.gz	ftp://ftp.ncbi.nlm.nih.gov/geo/samples/GSM2612nnn/GSM2612138/suppl/GSM2612138_GP1531_43D_52_SS124228_HG-U133_Plus_2_HCHP-90324_.CEL.gz	ftp://ftp.ncbi.nlm.nih.gov/geo/samples/GSM2612nnn/GSM2612139/suppl/GSM2612139_GP1531_44D_25_SS124194_HG-U133_Plus_2_HCHP-88521_.CEL.gz	ftp://ftp.ncbi.nlm.nih.gov/geo/samples/GSM2612nnn/GSM2612140/suppl/GSM2612140_GP1531_45D_31_SS124230_HG-U133_Plus_2_HCHP-88527_.CEL.gz	ftp://ftp.ncbi.nlm.nih.gov/geo/samples/GSM2612nnn/GSM2612141/suppl/GSM2612141_GP1531_46D_72_SS124232_HG-U133_Plus_2_HCHP-90344_.CEL.gz	ftp://ftp.ncbi.nlm.nih.gov/geo/samples/GSM2612nnn/GSM2612142/suppl/GSM2612142_GP1531_47D_64_SS124234_HG-U133_Plus_2_HCHP-90336_.CEL.gz	ftp://ftp.ncbi.nlm.nih.gov/geo/samples/GSM2612nnn/GSM2612143/suppl/GSM2612143_GP1531_48D_09_SS124236_HG-U133_Plus_2_HCHP-87369_.CEL.gz	ftp://ftp.ncbi.nlm.nih.gov/geo/samples/GSM2612nnn/GSM2612144/suppl/GSM2612144_GP1531_49D_30_SS124238_HG-U133_Plus_2_HCHP-88526_.CEL.gz
!Sample_data_row_count	54675	54675	54675	54675	54675	54675	54675	54675	54675	54675	54675	54675	54675	54675	54675	54675	54675	54675	54675	54675	54675	54675	54675	54675	54675	54675	54675	54675	54675	54675	54675	54675	54675	54675	54675	54675	54675	54675	54675	54675	54675	54675	54675	54675	54675	54675	54675	54675	54675
[truncated: 143 more columns]
